# Supplementary material for: The common murine retroviral integration site activating Hhex marks a distal regulatory enhancer co-opted in human early T-cell precursor leukemia
Source: J Biol Chem. 2025 Jan 27;301(3):108233. doi: 10.1016/j.jbc.2025.108233 (PMC11889976; doi:10.1016/j.jbc.2025.108233)
Supplement: Table S1 [file mmc1.xlsx]

## Sheet: Sheet1
	refseq address				gene size
Hhex	ch19	37434810	37440731	0	5921
retroviral integration site (RIS) ID	chromosome	address	RIS +1	distance from Hhex		mouse model			DNA near RIS
S5_11985B	chr19	37434566	37434567	-244		Blm(ko/ko)	AKxD10.Blm		CCTGGAACCTCTGGGGGCGCCTGCGGCGCAGGAACACCCTGGCGGAGGGTCCCCGGAGCCCCACAGCCCGTGCGTCTCGGGGGCGGGAGCTGGGCCGGTGGGGGCGGATCGGCGCGGGGGTTAGTGGGGGGCGGAGGCGAATCTGGAGCCAGCGCCATTGGCCGCAGGGCCTGGCGGCAGGAAGGGGACCGAGCGCGGCCCCACCCCGCGG
980615	chr19	37434515	37434516	-295		AKxD	AKxD10		CCTTTTTCAAAGTGACTCTCTCCTTTACCCGAAAGGAGGGGCTGGAGCTCCTTAAGGTTTCGACCCTTACACACGATTTCTCCCTAGTAGATGTGACTGTGTTCGTTTCCTGCTTCCACCAGGGCAGAGACTGCCTCTCTCGTTTGCTAATGACACACAGTAGTTGCTCAAGAAAATAAGGTGTGAAGTGAAACTCGGACCCAGGTCCTCTGGCTATTTCGCCTTCAGTCCCACTGCAGCTGAAGATTAATTCCAAAGGATAAAACTAAATATCTCAGTTGAAAAAAAAAAGCCAGGGAGTTTTTCTATTAATAGAAGTCCTTAGCAGAAACTGCCCAACTCAAGGTGTGGTCACCCCAGGAGGGCGTCAATCAAGAAAATGCCCCTTTGCCCCANAAG…
S5_11767I1	chr19	37434198	37434199	-612		Blm(plus/plus)	AKxD10.Blm		ATTCCGTTAGCATCCAGGGAGGTGGCCGAGCTAGGGGGTCCTCAAATAGGTCTGGAACACCTGCAGCCTCGCTGTCAGTACCCGTCTGGGACTAGGACGCAGCCAACGGCTTGGGTCTTCTCCTTGGAGCGCCGAGCTGCGGAGGTCCCCCGTTCTAGACAGTGCCACCGTTACCCCAAGAAGCGCAGCCTTCTGGCCGCCCGAAGGTGCCATCCTGCCGGCGGCCTCCTGGCCCGCAGAGTCCCATCGCTTCTCCAGGTTCCAGAGGCTGCCCGAGTTTCAGCAGTGGCGCCATCCCGTCAGGATCC
S5_3134C1	chr19	37433364	37433365	-1446		Blm(ko/ko)	AKxD14.Blm		GTCTGTCATTATTCTGAAAGANGTCCGTGACTCCATCCCCAAGCAGTTAGGAACCTTTATGTCAAGTCCCAAACCGGACAAGGGAGAAAAGCCCANGGCAATAAACTGACAGACTCACTTCAAGGCTCTTTGACTTGGAGTACTTACCCCTAAGGCTCCTGACCCTACCTATTTTTAAACATTATTTCTTTGGGAAAACTTTTTCTTTTTCAAAATGACTCTCTTCTTTACCCGAAAGGAGGGGCTGGAGCTTCTTAANGGTTCGACCCTTACACACGATT
S5_x076a	chr19	37433232	37433233	-1578		AKxD	AKxD10		ACTTGTTCTCCTTTTTATGGTTCACATAACAGGGTGAACACACGGAGATATAGCCTTACCAGCCCCCAAGGTTTTAATTCTAATAGCGGCGCTTCACACTCACTGGTTTGTTTGTGCTAATTAACGGCTTTTGTCTGTCATTATTCTGAAAGATGTCCGTGACTCCATCCCCAAGCAGTTAGGAACCTTTATGTCAAGTCCCAAACGGGACAGGTGAGAAAAGCCCAGGGCAATAAACTGACAGACTCAACTCAAGTGCTCTTCTGACTTGGAGTCACTCACACCCTAGGCTCCTTGACACCTACCTATCTTTCAAACATTATTTCCTTTGGGAAGACTTTTCCTTTTTCAAAGTGACTCTCTCCTTTACCCGAAAGGAGGGGCTGGAGCTCCTTAAGG…
B3_6645A2	chr19	37467036	37467037	32226		Blm(plus/plus)	AKxD27.Blm		TCAGAAATAGAGAGAAATGGGGAAGAACCAAAATATAACCCACAGTCCCACCACCAGCGAGTCTGTTGAGTTATTGTGAGCCTTATTCTTGCAGACCACAGAGACAATCTTCACATAAGTTGCCATCCAATAATTGTGTTGAATAAGATGAGAAAGAGGAAGGAGGAAAGCCATCGAGCAGGTCACCAAGAA
B3_x047c	chr19	37468493	37468494	33683		AKxD	AKxD14		AAGGGCAGTTTCAGTGATAAGAGCGAGACCCTATGAAAGAAATCAAGGAACTCTGAAGAACAAATACAATAACAGATACAAGAAAATCTGCTGCCCTCTAGGGAGGGTGAGTGTGTCTAAGATCTGTGCCTTGCACTGCCTGGTGGGATAGGAATCAGGACAAAGAGCCTACCAATGGCTTAGGTTGAATGTATGTGGCTGAATTATCTTGGTATGCAAAAATAATCAAAATTATCCTTTATGACCAAGCACACAGCATGAAAATGAAGCCTCTTTCTAATCTTATCTAGTTTTCCAGTTCCCACACCCAGAGGCTGTTACTGTATTGATTTCATGTGTATCCTTGTAAAGAAATCCATTCATACACAAACATGCCCCTTCTGTCTGCTCCCGGTGATC…
B3_102a	chr19	37468961	37468962	34151		AKxD	AKxD9		AACCAAAATATAACCCACAGTCCCACCACCAGCGAGTCTGTTGAGTTATTGTGAGCCTTATTCTTGCAGACCACAGAGACAATCTTCACATAAGTTGCCATCCAATAATTGTGTTGAATAAGATGAGAAAGAGGAAGGAGGAAAGCCATCGAGCAGGTCACCAAGAACAGGTTAACCTCGGTGCCAGCTGCTATCTCAAGGTTCATGAAGCAAAACGTTACTTCCTGAAGATGGAGCTACCACAAGGTCCCTTCTTCAGAGGCTGTACCCACCCTGAGCCTGAGCAATGCCCCCATAAGTCCTAGGAAAGCCCGGCATCCACCCTAGAGTTCACTCTAGGAAGCAGTCATCCATGCAGGCCTGGACACACTCCTGAACATTTGGTCATGGGTAGTGCCT…
B5_x086b	chr19	37468961	37468962	34151		AKxD	AKxD13		ACAGAACACCCAAAATACCTAAGGAAAAGACAACCAAGGGGAGAAGGTTCCCTGGCCCCTCTGTAGTGAAGAGGAAATGGATGGCCCTGGGAGGCAGATTCTCTTGTTTGAGAAAAAGCCTAAGAATTTGGCATCCAAAAGACCATTAGTCCCCAAAGAACCTTACCTGCTGTGTCCAATGGCTCACTACATCTGGGTCTCCTCCCTGGCTGGCTAAAAGAGCCTCCTTGAAATCCAGCAGTTATCCCTGGCTTGGGGCCACCCAAGCCTTCCACCCTGGCCAGTAACCTCAGACCAGGAGAAAAGAGACTCTAGTAAGAAGTCACCCGTGCCTCCAGCAGGGTGTGGCACTGTCTTCATCTTGGAGAACCAGAGGCTGGCACCTGCATGAGGTGTGCA…
X3_3116B	chr19	37471145	37471146	36335		Blm(ko/ko)	AKxD14.Blm		AATGAAGTCTAAGAAATAAGTCAGCTGTAAACTGTCGNCNATTCCCATTCTTTTCAGTTGGGGACCGGCAGGAAGTCTCCTGTGCACCGTTGTCAAGCTTGTGTCTGGAAGCATCCTGCATGTTTCCTATCTTGAAGCATCCTGCATGTTTCCTATGGTGCGCCGGGTCTTTCAATTCTCAGTGTTAACAAAACCTTGAGGCGCCGGGGAGCTCCGCCTTCGAAGCCCACCTACCTAGTGTGGGGTGGGTTAGCAGCTGAAAGCTCCAGTGTCCAGGCAGGGGCCGCAATTACTGAGTAAGGCTTAGACTGGATTGGATGAGGCCTCCATGTCAGCTGCTCCGTATCCTCTCACTCTAAATCCACAACTCCAGCGGAAGAGGCCAAGGACTATTTAAGC…
T5_14038B	chr19	37471523	37471524	36713		Blm(plus/plus)	AKxD10.Blm		GAGCTCCCCGGCGCCTCAAGGTTTTGTTTTGCTGAAAATTGAATGTCCCGGCGCACCATACCAAACATGCAGGATGCTTCGCTATAGGAAACATGCCAGATGCTTCGCTTGCAAGCTTGACTTGACAGCACGGCACACTCCCTGCCCTGCCCCAACCCCAAAAGAATGGAAATTGGCGACAGTTTACAGCTGACTTATTTCTTATACTTCATTTCTTTTCTTACATTTATTCTACTTTTCTTTTGATGAAAAAAAGATACCACCTGTGCTGCCCACAAAGAATAAACCCAAAAGGCTTCGGTACAAAACACACTCCCCGTTTCGTTTTTGCTTTGCAGGCATTAATAGCTTACCTTCGCCCAGCACACATGTGGTGTGGGGATGCCTTGGGCCTGTTCC…
X5_194b	chr19	37472167	37472168	37357		AKxD	AKxD15		ACAGCAGGCTTGGAAATATTTTAACAGTATAGCCTGACACTTAGGCCGTGGGTTAGGAGACATACCTGGCTGAGCACATCTTTCCATCCAAAACAGACATGGGTAAGATGGTGTTTTATGAATGGGCAAGTGTTCAAAGCCCACTTTTACCACTTGTTATATAACCTTGGGTAACCCAACTGCCAGTGTCCCTCTGCATAAAAGTGAGATAAATATGCCTACTTTATAGAGCAAAGCAGTGTGTGCAAAAGGCCCAGGACAACGCCTGCACACATGTGTGCTCGCCAAGGGGAAGCTATTAATACCCTGTATGCAAAACTGAAACAGTGAGTGTGTTTTGTACGGAAGCCTTCTGGGTTTATTCTTTGAGGGCTACACAGGTGGTATTGTTTTTTTCAT…
B3_164a	chr19	37475488	37475489	40678		AKxD	AKxD18		CTGTGGTAGACCTTACATGCACTCTCAACACTAGAAGTAAGGTCAAGAGGCTCCTAAGTTTGAGTTCAAGGTCAGTCTGTGCCAGATAGTGAAACCCTGTCTCAAAGGAAATAAAGGGATGGAGGTGGGGTAGGGCTGGAAATGTAATTCATTGGCAGAGAGTTCGTCTGGCTTGGACTAGCTCCTAAGTTTGATCCTAGTACTGAGAACAACATTTTTCAGTCTCCTCTAAGCTGGAATTGTCCTCAGTTTTCTTTTCTTAAATGTCAGCTGCTCTCGTTACGTGTGATTGACTATCGGGAATCTTCCTTTTTTTTTTCTTTTTTTTTTTCTTCTCAAGAATTTATGATTCACAGTCCCCCCTT;CAGACATTGGATGGTTGGAGATTTTTGCTTTTG…
T5_11419A	chr19	37492367	37492368	57557		Blm(plus/plus)	AKxD10.Blm		GCTCCGTGTTGTTACATTGAGGTCTAGTTTCTTGCTTGAAGCCAGAGCTTGCCAGTTCGGCTCATGTGGCTTGCCAGCTTGCTCCCCTCCTGGACACTGCCTGCATTCACATGTGAGCTGGGGACCCAAACTCCAGGATTGGCACTGCATGGCAGGTGCTTATGGTTGGGCTAGCTTCCCAGTTCTGTACCCCACTAACTTTGCTAACCTCACGCAGTATTCTGCTTGCCAGGCTCCTTGGTGTCGAATCTCCAAAAGCATACATCAGCTTTAACGTCCATCAAATTCCTCCAGGAATTTAGGGCATCAAAGTTTTCCACTAAGGTTAAGTCTGTTTGACTAAACCTCTAGGTAGGATGGGGGTGGGGGAAGTAGGGCTATAAACAGTAAGCAATTCGA…
T5_3029A2	chr19	37493310	37493311	58500	inv	Blm(ko/ko)	AKxD14.Blm		CTTGGCCCCNTAAACTTCACCNAGATGTAGCAAGAATTCAGACGGATGGGNNNNNGGCTGCAGGAACTGGCCAAGGTGGCGTTCTTAATTGAGCCNCTAAAGAGGCCTATTCNGTCTAAATAAACACCCGTTGGAATTAATGCCAACTTACCTAGAGACAGATAGCTGATTCCACATTGCCGAAATGGGGTCNAAGGGGCCGATTTCACCGAGTATTTGTGTAGGTTGTGTCATATATAAACAACCAGTAAAAGCCNTGTGTGGTGGTAAACATCTAGAGTCTTAGTTCTCTGGAGGGGGGAAAGCAGGAGGATCNAATTCAAGGGCCAGCCTGGGACAGAGGGGCAGGACTGTGTCTCAGAACCACAAAACACCCACTAAGTGGAGAATGTCCTGGGG…
X5_413a1	chr19	37493513	37493514	58703	same	AKxD	AKxD11		GTTTTCCATGCCGGCCTCAGCTAAATAAGGCCCTAGCCACACAAACAAACAAACAAACAAACAAACAAACAAAATAGGTTATGAGATGGGTGTTATAATTACCTCCATTTCTCAGTTGGAAAAATGAAAGCCCGGAGAAGTGGGCCAGTGACAGCTGTAGAGAAGCCAGAGTTCAAACCAGGGTGACAGGCTCCACAACTCTTGATGGTTTTCACTAATTCACTTCTCTAAAGTGAGAACCAAGAGCCCTAACATTAAGTAAAGACTTTGCCAGCCCAACTGACACTGTGGATGGTCGTGATCTCGCCTCCTCTCCTGCTAAGTAGTATTTTGGGTTTTCCTTCCTTGAACACAATCAGGCAAATGACAGCAATTCTAAAAGGTGATAAATATAAAAAC…
X5_5828b	chr19	37493513	37493514	58703	same	NFS	NFS		CTACCACAGTGAGACTCTCTCTTAACTAAAATCAACATAAATAGGTCTTAGTATGGAGAGGTTAGGGGATCAAAAATTCACAGTCATCCTTAGTTTCATACTGTTTTCCATGCCAGCCTCAGCTAAATAAGGCCCTAGCCACACAAACAAACAAACAAACAAACAAACAAACAAAATAGGTTATGAGATGGGTGTTATAATTACCTCCATTTCTCAGTTGGAAAAATGAAAGCCCGGAGAAGTGGGCCAGTGACAGCTGTAGAGAAGCCAGAGTTCAAACCAGGGTGACAGGCTCCACAACTCTTGATGGTTTTCACTAATTCACTTCTCTAAAGTGAGAACCAAGAGCCCTAACATTAAGTAAAGACTTTGCCAGCCCAACTGACACTGTGGATGGTC…
X5_6121b1	chr19	37493513	37493514	58703	same	NFS	NFS		ACACTTGCGTTGGCTTCTTGTGGCTGCCAATAGAGGCAGCATCTGGCAGCCATCCTACCAAGGGAAGAGGGAACTTCTAAGGAAGAAAATAACCCTAAGCATGGTGGCGGTGGCTCGCACTTCTAATCCCAGCATCAAGGAGACTGAGGCAGGAGGATTGTTGCAAGTTCTATATCAGCAGCTGGTCCCTGACCAGCTGGCTGCCAAGTGAGACCTGTCTCAAAGAACAAAAATAAAAGAAGAAATTAGTAACGAGTCCTGAGAGATAGAAGAGTATTCAGCCTGGGACCAGAGCTCTGTCTTACAGTCTTGCCATTCTGTGGGGCCTGGGACACAGCATCCTTGGTCTTTAGAATGCCATAGGCCTCCTGAGGGAGCCTTTTCTGTAGGCACTTCTCC…
X5_6383c2	chr19	37493513	37493514	58703	same	NFS	NFS		CTAGTCTGCACTTGAACGTACATATCGGGTTTTAAGCCAGCCTCTGAGCTACCACAGTGAGACTCTCTCTTAACTAAAATCAACATAAATAGTCTTAGTATGGAGAGGTTAGGGGATCAAAAATTCACAGTCATCCTTAGTTTCATACTGTTTTCCATGCCAGCCTCAGCTAAATAAGGCCCTAGCCACACAAACAAACAAACAAACAAACAAACAAACAAAATAGGTTATGAGATGGGTGTTATAATTACCTCCATTTCTCAGTTGGAAAAATGAAAGCCCGGAGAAGTGGGCCAGTGACAGCTGTAGAGAAGCCAGAGTTCAAACCAGGGTGACAGGCTCCACAACTCTTGATGGTTTTCACTAATTCACTTCTCTAAAGTGAGAACCAAGAGCCCT…
X5_x094a	chr19	37493513	37493514	58703	same	AKxD	AKxD		TTCTATATCAGCAGCTGGTCCCTGACCAGCTGGCTGCCAAGTGAGACCTGTCTCAAAGAACAAAAATAAAAGAAGAAATTAGTAACGAGTCCTGAGAGATAGAAGAGTATTCAGCCTGGGACCAGAGCTCTGTCTTACAGTCTTGCCATTCTGTGGGGCCTGGGACACAGCATCCTTGGTCTTTAGAATGCCATAGGCCTCCTGAGGGAGCCTTTTCTGTAGGCACTTCTCCCACATTCTTGGATGGATGTGATTTATTCTGTGTCAGGGGACTAGGGTGCTGGATGTGTGGGTCGAATGACTGTTGTTCTGTCACTTGGGAATTTGGGATAGGAAAATTCTGAGTGCAAGGCTAGTCTGCACTTGAACGTACATATCGGGTTTTAAGCCAGCCTCTGA…
T5_11402B1	chr19	37493622	37493623	58812	same	Blm(plus/plus)	AKxD10.Blm		ATAGCTGATTCCACATTGCCGAAATGGGGTCAAAGGGGCGATTTCACCGAGTATTTGTGTAGGTTGTGTCATATATAAACAACCAGTAAAAGCCATGTGTGGTGGTAAACATCTAGAATCTTAGTTCTCTGGAGGGGGGAAAGCAGGAGGATCGAATTCAAGGCCAGCCTGGGACAGAGGGCAGGACTGTGTCTCAGAACAACAAAACACCC
S5_x024b1	chr19	37494190	37494191	59380	same	AKxD	AKxD10		CTACCACAGTGAGACTCTCTCTTAACTAAAATCAACATAAATAGTCTTAGTATGGAGAGGTTAGGGGATCAAAAATTCACAGTCATCCTTAGTTTCATACTGTTTTCCATGCCAGCCTCAGCTAAATAAGGCCCTAGCCACACAAACAAACAAACAAACAAACAAACAAACAAAATAGGTTATGAGATGGGTGTTATAATTACCTCCATTTCTCAGTTGGAAAAATGAAAGCCCGGAGAAGTGGGCCAGTGACAGCTGTAGAGAAGCCAGAGTTCAAACCAGGGTGACAGGCTCCACAACTCTTGATGGTTTTCACTAATTCACTTCTCTAAAGTGAGAACCAAGAGCCCTAACATTAAGTAAAGACTTTGCCAGCCCAACTGACACTGTGGATGGTCG…
S5_184b	chr19	37494334	37494335	59524	same	AKxD	AKxD7		CTGTCACTTGGGAATTTGGGATAGGAAAATTCTGAGTGCAAGGCTAGTCTGCACTTGAACGTACATATCGGGTTTTAAGCCAGCCTCTGAGCTACCACAGTGAGACTCTCTCTTAACTAAAATCAACATAAATAGTCTTAGTATGGAGAGGTTAGGGGATCAAAAATTCACAGTCATCCTTAGTTTCATACTGTTTTCCATGCCAGCCTCAGCTAAATAAGGCCCTAGCCACACAAACAAACAAACAAACAAACAAACAAACAAAATAGGTTATGAGATGGGTGTTATAATTACCTCCATTTCTCAGTTGGAAAAATGAAAGCCCGGAGAAGTGGGCCAGTGACAGCTGTAGAGAAACCAGAGTTCAAACCAAGGTGACAGGCTCCACAACTCTTGATG…
T5_11814A	chr19	37494573	37494574	59763	same	Blm(plus/plus)	AKxD10.Blm		CTCTTGTTGGTTTTTCTCCCTTCACTTCTCTAAAATGAGAACCAAGAGCCCTTTTTTTTCCCAAGACTTTGCCTTACTTCTGACACCGAGGATGGACTCGAACTCGACTCCTCTCCTGCTAAGTAATATTTTGGGTTTTCCTTCCTTGAACATTTGATCCCCAATGACCCAATTCTGAACGGAAATAAATGGCCTGTTTTAAGTGAAACAGGGCAGACACCTGAACCCCCGCCATTGCTCCCTGCTTAGAGCCCATGGAGAGCACCTGCATGGTGGAAAGGAAACGTCCTGATATAGATAGGCTTTGGTTTGCTACATGTGCTGCGTTTGCGTTCACACTGATGCAAGTCCTGAGGTGTCCAGGCAGCCTTTGATGATGTCCACGCACAAAGGCCCACG
X5_3376B1	chr19	37494590	37494591	59780	same	Blm(plus/plus)	AKxD14.Blm		ATGGGNGNTATAATTNCCNCCNTTTNTCAATTGGAAAAATNAAANCCCNGAGAAATGGGCCNCTGACAACTNTTNAAAAACCNNANTTNAAACCNCGGNGACANGCTCCNCAACTCTTGATGGGTTTCACTAATTCACTTNTNTNAAGGGAGAACCNAGAACCCTNACATTNAATNAAAACTTTTNCNGCCCAACTNACACTTGGGATGGNCGNGATCTCCCTTCTTTCTGCTTAAGAATATTTTGGGGTTTCCTTCTTTGACACAATCAGGCAAATGACAGCAATTCTTAAAGGAGATAAATATNAAAACNAGAAAGTGAAACAGGGCAGACACCTGAGCCCCCAAGCGTTGCTGCAGCAGAAAGCCATGGAGAGCAACTGCATGGCANAAAGGGCAC…
T3_12175B	chr19	37494595	37494596	59785	same	Blm(ko/ko)	AKxD10.Blm		GTTTGAACTCTGGCTTCTCTACAGCTGTCACTGGCCCACTTCTCCGGGCTTTCATTTTTCCAACTGAGAAATGGAGGTAATTATAACACCCATCTCATAACCTATTTTGTTTGTTTGTTTGTTTGTTTGTTTGTTTGTGTGGCTAGGGCCTTATTTAGCTGAGGCTGGCATGGAAAACAGTATGAAACTAAGGATGACTGTGAATTTTTGATCCCCTAACCTCTCCATACTAAGACTATTTATGTTGATTTTAGTTAAGAGAGAGTCTCACTGTGGTAGCTCAGAGGCTGGCTTAAAACCCGATATGTACGTTCAAGTGCAGACTAGCCTTGCACTCAGAATTTTCCTATCCCAAATTCCCAAGTGACAGAACAACAGTCATTCGACCCACACATCCAG…
VST18132G1	chr19	37494624	37494625	59814	same	AKxD:Justice	AKxD18		GAATTCTTGCTACATCTCGGTGAAGTTTATGGGGCCAAGAAGTTACCTGAGACTCAGGGCTTTGATATCATTAGGAGAGAAATCTTGAGCAACTTTGCCTCAAGTTCAAATCAAGGCATACATGAAATCACCACAGGGTCACCTATCTGTAATCTGTTTTGTTGCTGGGACCACATGAAAAAAAAAAAAAGAAGTTATTTATTAAGGGACAGAATGATGGTTCCTTTTGAATTCTGTAGCAATCATACCCTGCGCTTGCTCTTGCTCTCTCTCTCTCTCTCTCTCTCTCTCTCTCTCCCCTTCCAGTCCATGGAAAGTGTTATCTCAGGAGCTTTGTGCAGGAAGTTGGGTTTATCACTTCCGCACAGTTGCAGTTTGTCTAGGACTTAACTACATGCT…
T3_3046A	chr19	37494674	37494675	59864	same	Blm(ko/ko)	AKxD14.Blm		GAGCTCTGTCTTACAGTCTTGCCATTCTGTGGGGCCTGGGACACAGCATCCTTGGTCTTTAGAATGCCATAGGCCTCCTGAGGGAGCCTTTTCTGTAGGCACTTCTCCCACATTCTTGGATGGATGTGATTTATTCTGTGTCAGGGGACTAGGGTGCTGGATGTGTGGGTCGAATGACTGTTGTTCTGTCACTTGGGAATTTGGGATAGGAAAATTCTGAGTGCAAGGCTAGTCTGCACTTGAACGTACATATCGGGTTTTAAGCCAGCCTCTGAGCTACCACAGTGAGACTCTCTCTTAACTAAAATCAACATAAATAGTCTTAGTATGGAGAGGTTAGGGGATCAAAAATTCACAGTCATCCTTAGTTTCATACTGTTTTCCATGCCAGCCTCAGCT…
VST18018G1	chr19	37494686	37494687	59876	same	AKxD:Justice	AKxD18		GAATTCTTGCTACATCTCGGTGAAGTTTATGGGGCCAAGAAGTTACCTGAGACTCAGGGCTTTGATATCATTAGGAGAGAAATCTTGAGCAACTTTGCCTCAAGTTCAAATCAAGGCATACATGAAATCACCACAGGGTCACCTATCTGTAATCTGTTTTGTTGCTGGGACCACATGAAAAAAAAAAAAAGAAGTTATTTATTAAGGGACAGAATGATGGTTCCTTTTGAATTCTGTAGCAATCATACCCTGCGCTTGCTCTTGCTCTCTCTCTCTCTCTCTCTCTCTCTCTCTCTCCCCTTCCAGTCCATGGAAAGTGTTATCTCAGGAGCTTTGTGCAGGAAGTTGGGTTTATCACTTCCGCACAGTTGCAGTTTGTCTAGGACTTAACTACATGCT…
VST18095G2	chr19	37494698	37494699	59888	same	AKxD:Justice	AKxD18		GAATTCTTGCTACATCTCGGTGAAGTTTATGGGGCCAAGAAGTTACCTGAGACTCAGGGCTTTGATATCATTAGGAGAGAAATCTTGAGCAACTTTGCCTCAAGTTCAAATCAAGGCATACATGAAATCACCACAGGGTCACCTATCTGTAATCTGTTTTGTTGCTGGGACCACATGAAAAAAAAAAAAAGAAGTTATTTATTAAGGGACAGAATGATGGTTCCTTTTGAATTCTGTAGCAATCATACCCTGCGCTTGCTCTTGCTCTCTCTCTCTCTCTCTCTCTCTCTCTCTCTCCCCTTCCAGTCCATGGAAAGTGTTATCTCAGGAGCTTTGTGCAGGAAGTTGGGTTTATCACTTCCGCACAGTTGCAGTTTGTCTAGGACTTAACTACATGCT…
X5_3381A	chr19	37494698	37494699	59888	same	Blm(ko/ko)	AKxD14.Blm		ATAGGTTATGAGATGGGTGTTATAATTACCTCCATTTCTCAGTTGGAAAAATGAAAGCCCGGAGAAGTGGGCCAGTGACAGCTGTAGAGAAGCCAGAGTTCAAACCAGGGTGACAGGCTCCACAACTCTTGATGGTTTTCACTAATTCACTTCTCTAAAGTGAGAACCAAGAGCCCTAACATTAAGTAAAGACTTTGCCAGCCCAACTGACACTGTGGATGGTCGTGATCTCGCCTCCTCTCCTGCTAAGTAGTATTTTGGGTTTTCCTTCCTTGAACACAATCAGGCAAATGACAGCAATTCTAAAAGGAGATAAATATAAAAACAAGAAGTGAAACAGGGCAGACACCTGAGCCCCCAAGCGTTGCTGCAAGCAGAGAGCCCATGGAGAGCAACTGC…
T3_3200B	chr19	37494700	37494701	59890	same	Blm(plus/plus)	AKxD14.Blm		TTTGTTTGTTTGTTTGTGTGGCTAGGGCCTTATTTAGCTGAGGCTGGCATGGAAAACAGTATGAAACTAAGGATGACTGTGAATTTTTGATCCCCTAACCTCTCCATACTAAGACTATTTATGTTGATTTTAGTTAAGAGAGAGTCTCACTGTGGTAGCTCAGAGGCTGGCTTAAAACCCGATATGTACGTTCAAGTGCAGACTAGCCTTGCACTCAGAATTTTCCTATCCCAAATTCCCAAGTGACAGAACAACAGTCATTCGACCCACACATCCAGCACCCTAGTCCCCTGACACAGAATAAATCACATCCATCCAAGAATGTGGGAGAAGTGCCTACAGAAAAGGCTCCCTCAGGAGGCCTATGGCATTCTAAAGACCAAGGATGCTGTGTCCCAG…
T5_11748A1	chr19	37494829	37494830	60019	same	Blm(ko/ko)	AKxD10.Blm		GTATGGAGAGGTTAGGGGATCAAAAATTCACAGTCATCCTTAGTTTCATACTGTTTTCCATACCAGCCTCAGCTAAATAAGGCCCTAGCCACACAAACAAACAAACAAACAAACAAACAAACAAAATAGGTTATGAGATGGGTGTTATAATTACCTCCATTTCTCAGTTGGAAAAATGAAAGCCCGGAGAAGTGGGCCAGTGACAGCTGTAGAGAAGCCAGAGTTCAAACCAGGGTGACAGGCTCCACAACTCTTGATGGTTTTCACTAATTCACTTCTCTAAAGTGAGAACCAAGAGCCCTAACATTAAGTAAAGACTTTGCCAGCCCAACTGACACTGTGGATGGTCGTGATCTCGCCTCCTCTCCTGCTAAGTAGTATTTTGGGTTTTCCTTCCTT…
VST18028G1	chr19	37494850	37494851	60040	same	AKxD:Justice	AKxD18		GAATTCTTGCTACATCTCGGTGAAGTTTATGGGGCCAAGAAGTTACCTGAGACTCAGGGCTTTGATATCATTAGGAGAGAAATCTTGAGCAACTTTGCCTCAAGTTCAAATCAAGGCATACATGAAATCACCACAGGGTCACCTATCTGTAATCTGTTTTGTTGCTGGGACCACATGAAAAAAAAAAAAAGAAGTTATTTATTAAGGGACAGAATGATGGTTCCTTTTGAATTCTGTAGCAATCATACCCTGCGCTTGCTCTTGCTCTCTCTCTCTCTCTCTCTCTCTCTCTCTCTCCCCTTCCAGTCCATGGAAAGTGTTATCTCAGGAGCTTTGTGCAGGAAGTTGGGTTTATCACTTCCGCACAGTTGCAGTTTGTCTAGGACTTAACTACATGCT…
X5_3037A2	chr19	37494912	37494913	60102	same	Blm(ko/ko)	AKxD14.Blm		AACGTACATATCGGGTTTTAAGCCAGCCTCTGAGCTCCACAGTGAGACTCTCTCTTAACTAAAATCAACATAAATAGTCTTAGTATGGAGAGGNTAGGGGATCAAAAATTCACAGTCATCCTTAGTTTCATACTGTTTTCCATGCCAGCCTCAGCTAAATAAGGCCCTAGCCACACAAACNAACAAACAAACAAACAAACAAACAAAATAGGTTATGAGATGGGTGTTATAATTACCTCCATTTCTCAGTTGGAAAAATGAAAGCCCGGAGAAGTGGGCCAGTGACAGCTGTAGAGAACCAGAGTTCAAACCAGGGTGACAGGCTCCACAACTCTTGATGGTTTTCACTAATTCACTT
B3_220a5	chr19	37494914	37494915	60104	same	AKxD	AKxD15		CAAGTGCAGACTAGCCTTGCACTCAGAATTTTCCTATCCCAAATTCCCAAGTGACAGAACAACAGTCATTCGACCCACACATCCAGCACCCTAGTCCCCTGACACAGAATAAATCACATCCATCCAAGAATGTGGGAGAAGTGCCTACAGAAAAGGCTCCCTCAGGAGGCCTATGGCATTCTAAAGACCAAGGATGCTGTGTCCCAGGCCCCACAGAATGGCAAGACTGTAAGACAGAGCTCTGGTCCCAGGCTGAATACTCTTCTATCTCTCAGGACTCGTTACTAATTTCTTCTTTTATTTTTGNTCTTTGAGACAGGTCTCACTTGGCAGCCAGCTGGTCAGGGACCAGCTGCTGATATAGAACTTGCAACAATCCTCCTGCCTCAGTCTCCTTGA…
T3_11979A1	chr19	37494929	37494930	60119	same	Blm(ko/ko)	AKxD10.Blm		CTTGCACTCAGAATTTTCCTATCCCAAATTCCCAAGTGACGGAACAACAGTCATTCGACCCACACATCCAGCACCCTAGTCCCCTGACACAGAATAAATCACATCCATCCAAGAATGTGGGAGAAGTGCCTACAGAAAAGGCTCCCTCAGGAGGCCTATGGCATTCTAAAGACCAAGGATGCTGTGTCCCAGGC
T3_11977A1	chr19	37494985	37494986	60175	same	Blm(plus/plus)	AKxD10.Blm		GACCCACACATCCAGCACCCTAGTCCCCTGACACAGAATAAATCACATCCATCCAAGAATGTGGGAGAAGTGCCTACAGAAAAGGCTCCCTCAGGAGGCCTATGGCATTCTAAAGACCAAGGATGCTGTGTCCCAGGCCCCACAGAATGGCAAGACTGTAAGACAGAG
X5_3159A	chr19	37495104	37495105	60294	same	Blm(plus/plus)	AKxD14.Blm		CTTGGTCTTTAGAATGCCATAGGCCTCCTGAGGGAGCCTTTTCTGTAGGCACTTCTCCCACATTCTTGGATGGATGTGATTTATTCTGTGTCAGGGGACTAGGGTGCTGGATGTGTGGGTCGAATGACTGTTGTTCTGTCACTTGGGAATTTGGGATAGGAAAATTCTGAGTGCAAGGCTAGTCTGCACTTGAACGTACATATCGGGTTTTAAGCCAGCCTCTGAGCTACCACAGTGAGACTCTCTCTTAACTAAAATCAACATAAATAGTCTTAGTATGGAGAGGTTAGGGGATCAAAAATTCACAGTCATCCTTAGTTTCCTACTGTTTTCCATGCCAGCCTCAGCTAAATAAGGCCCTAGCCACACAAACAAACAAACAAACAAACAAACAAACAA…
X5_11673B	chr19	37495180	37495181	60370	same	Blm(ko/ko)	AKxD10.Blm		ATAGAAGAGTATTCAGCCTGGGACCAGAGCTCTGTCTTACAGTCTTGCCATTCTGTGGGGCCTGGGACACAGCATCCTTGGTCTTTAGAATGCCATAGGCCTCCTGAGGGCGCCTTTTCTGTAGGCACTTCTCCCACATTCTTGGATGGATGTGATTTATTCTGTGTCAGGGGACTAGGGTGCTGGATGTGTGGGTCGAATGACTGTTGTTCTGTCACTTGGGAATTTGGGATAGGAAAATTCTGAGTGCAAGGCTAGTCTGCACTTGAACGTACATATCGGGTTTTAAGCCAGCCTCTGAGCTACCACAGTGAGACTCTCTCTTAACTAAAATCAACATAAATAGTCTTAGTATGGAGAGGTTAGGGGATCAAAAATTCACAGTCATCCTTAGTTTCA…
S3_4301B	chr19	37495274	37495275	60464	same	Blm(ko/ko)	AKxD14.Blm		ATAGAACTTGCAACAATCCTCCTGCCTCAGTCTCCTTGATGCTGGGATTAGAAGTGCGAGCCACCGCCACCATGCTTAGGGTTATTTTCTTCCTTAGAAGTTCCCTCTTCCCTTGGTAGGATGGCTGCCAGATGCTGCCTCTATTGGCAGCCACAAGAAGCCAACGCAAGTGTGAAGTAATACTTCTGCCCCGGGGCTGGCTCCACCCTGTTGACCAAGATTTTTTTTTG
B3_194bag	chr19	37495284	37495285	60474	same	AKxD	AKxD15		CAACAATCCTCCTGCCTCAGTCTCCTTGATGCTGGGATTAGAAGTGCGAGCCACCGCCACCATGCTTAGGGTTATTTTCTTCCTTAGAAGTTCCCTCTTCCCTTGGTAGGATGGCTGCCAGATGCTGCCTCTATTGGCAGCCACAAGAAGCCAACGCAAGTGTGAAGTAATACTTCTGCCCCGGGGCTGGCTCCACCCTGTTGACCAAGATTTTTTTTTTGTTTAAGTTTTTTTTTTTTTTTTTTTTTTTAGTTCTGCTCAGCCAACTCCGTTTTTTATGCTTTGCCTAAAAAGGAGTTCTCACCCAACACTGCTGCAGTGGGAAATGGCTGACTGCCCCAGCGCTACCGGGCGCAGAGCTCTTTCGGGGGATGGAAATGGCGGCGGCACAAGCTTTTC…
VST18153G1	chr19	37495289	37495290	60479	same	AKxD:Justice	AKxD18		GAGCTCTGGTCCCAGGCTGAATACTCTTCTATCTCTCAGGACTCGTTACTAATTTCTTCTTTTATTTTTGTTCTTTGAGACAGGTCTCACTTGGCAGCCAGCTGGTCAGGGACCAGCTGCTGATATAGAACTTGCAACAAT
B3_138c	chr19	37495467	37495468	60657	same	AKxD	AKxD15		GCTCCACCCTGTTGACCAAGATTTTTTTTTTGTTTAGTTTTTTTTTTTTTTTTTTTTTAGTTCTGCTCAGCCAACTCCGTTTTTTATGCTTTGCCTAAAAAGGAGTTCTCACCCAACACTGCTGCAGTGGGAAATGGCTGACTGCCCCAGCGCTACCGGGCGCAGAGCTCTTTCGGGGGATGGAAATGGCGGCGGCACAAGCTTTTCACTTCAAGATTTGAGGGTTCCGCCTGGCAGCGACTGTCTAGCATGAAGCTCCTTTCCCAAAAGCAGATGTCAGAGGAAGGACTCCATTCTGTACAAGATCCTCTCGCCGGGGTCATATGATAAGGCAGTCTTAACAGATATTTGCATGGAGGAAGTATGACAATTTTCATAGGCCTTTGGCCGGAAAGAAAT…
VST27178U3	chr19	37495819	37495820	61009	same	AKxD:Justice	AKxD27		AAGCTTTTCACTTCAAGATTTGAGGGTTCCGCCTGGCAGCGACTGTCTAGCATGAAGCTCCTTTCCCAAAAGCAGATGTCAGAGGAAGGACTCCATTCTGTACAAGATCCTCTCGCCGGGGTCATATGATAAGGCAGTCTTAACAGATATTTGCATGGAGGAAG
S5_212b	chr19	37495952	37495953	61142	same	AKxD	AKxD7		AGGCTTGTTTTAATATCCTATTTTAGATAGGGTTCAGATGTCGAAAAAGATAAAAATTACCTTCCTAAAGCATACAGGTTTTTAGGTGTAACTACAATTTCTTTCCGGCCAAAGGCCTATGAAAATTGTCATACTTCCTCCATGCAAATATCTGTTAAGACTGCCTTATCATATGACCCCGGCGAGAGGATCTTGTCAGAATGGAGTCCTTCCTCTGACATCTGCTTTTGGGAAAGGAGCCTCATGCTAGACAGTCGCTGCCAGGCGGAACCCTCAAATCTTGAAGTGAAAAGCTTGTGCCGCCGCCATTTCCATCCCCCGAAAGAGCTCTGCGCCCGGTAGCGCTGGGGCAGTCAGCCATTTCCCACTGCAGCAGTGTTGGGTGAGAACTCCTTTTTA…
X3_301a1	chr19	37501776	37501777	66966	inv	AKxD	AKxD10		CTTCCATTTATCAAAAACAAAACAAAACAGGAGTCAAAGAAAGTGAACGGAAAATGCAAGCAATACAATACTTCAGCAAAAGCAAAGATGGACTGGTAGCTCATCCGAAGATTCCCAGAACCCCACCAGAGGCAGAGCTGAGAGACCAAAACCTGGTGTTTCAGGCCCAGCCTGCGCTATAAAGTAAGTTCCAGCTTTAAAAAAAAAAAAGTCTAAAAATATATGGAAAAAAATTCACAAAAGCAAGCTGGAGTGTGATCAGGACAATAACCAGCTAACCCCAGCTCTTAAGAGTGGTTCTCCCCGCTGGTTCCCAGCCCAGTCCTCTGGTCTCCGACTTAATAGCTATGAAAGCTATCTTTTTTTTTTAATAAATCTTTTTTTAAGTAATTTTTATTT…
B5_7111b	chr19	37506296	37506297	71486	inv	NFS	NFS		CCTGTAGTACACTAAGCTTGGTGTGCCTTCTGAGCCTCGGCTCCTATTGGTTACTCTGCTTGTAACTCTTCTATGACACAGACCTATACAGCGAATTCCTCCTCCTGGTTAAGTTAGCACAGACCCTAGCTTCTGACAGTACATGCTAGTGGAGACGAGTGACTGGGTGAGCTGGGAGAATAAGAGCAGATGTGCATTCGGGACTTCACACTGGGGGCGCATTTCTGCTGTTCCCCGCGGCTGTTTCTGTAAGGCTGGACCACTGCAGATGAATAGTTCTCTGGCTGATGGAGGAGGAAGGCTCCCCAAAGAACTTGTGATGAGGACTGGGTCAGGTGGATACCTGATGGCATGAGCTCTTCCCTCTGGCTCTTTCCCTCCGACCTCACTGCAGCCTTG…
B5_x084a	chr19	37523198	37523199	88388	same	AKxD	AKxD14		GATGGATTATTAAATTATCAAATAAATAAATATACACACATCTACAAGGACACATATCGAGATGGGAGATTTTGAAGGAGTTAGTAAGAAGCCGAGTGAATATGATCAATATACATTGTAAGAAGCTCTCAAATAGTTAATAAAAACGCATATATTATTTAAGCTAGTGTGAGTGGCAGCATTTGAAGCAACATGATCTTTCCACCAATCAGAAGTCATCTTAAAGGTGAGCCGTGTCCACATGCCCTGACCTGAATTTCACAGAACAAAGATCTTGGAACTATCTCTCCACACCTATAACTAGTCTCTCTTTATAACTAGGCTTACAGTTAATAAATAGCCTTGGAGGTGGAAGTGAAATTTAAGGTTTAAGACTGTGTTTCAGGAGGCAGAGGCAGG…
S3_7233B2	chr19	37435078	37435079	268	same	Blm(plus/plus)	AKxD27.Blm		CACCGGGGTCCGGTAGGAGGACACGAGGCTGGTGAAGGAGGAGTTGGGGGACGGCAGCGTGGGAGTGGGCGTGGGGGCGGCGGGCCCGCGACCCAAGATGTCGTCGATGTAGAAGGGCGTCGGGTGAGCGGGCTGCAGCAGCGGCGTGGGCGCATACAGCGGGACTCCCACGGCGGGCGCAGCCGCGG
173_B1_3	chr19	37440481	37440482	5671	same	AKxD	AKxD		TCACACGAACTAGAAATAGCAGGACAATTCAATGTAAGTAGATTGTAGATAGTGTGTTTTATAGAAACTGTGTCTATAACATGTATATAGCATTACTTCTTGTAAAAACTCTGCCAAAATGATGTTTGTTTGTTTGGTTGGTTTTTTGTAATTTAATGAATTAACTTTCATATACATTCATCATCAGATGAACGACCCTGTTTGAATTCTCATTCTTTGGTTAAAATACCTAAACATGACACCTAAAGAGCCTTGGTGTGTGCACACGTGTGTTTGCCATAGTGAATATGAGAGATGGGGTGCCCACCTTCTAGAATATACATTTGTGCTTTCTTTGCTGGGGCTGTGGGGGGCGGNGGGGGGGGGAGAANANGCC
