# Supplementary material for: The common murine retroviral integration site activating Hhex marks a distal regulatory enhancer co-opted in human early T-cell precursor leukemia
Source: J Biol Chem. 2025 Jan 27;301(3):108233. doi: 10.1016/j.jbc.2025.108233 (PMC11889976; doi:10.1016/j.jbc.2025.108233)
Supplement: Table S2_Hhex OCRs [file mmc2.xlsx]

## Sheet: OCR score
Enhancer ID	LTHSC_34-_BM	LTHSC_34+_BM	STHSC_150-_BM	MPP4_135+_BM	proB_CLP_BM	proB_FrA_BM	proB_FrBC_BM	preB_FrD_BM	B_FrE_BM	B1b_PC	B_T1_Sp	B_T2_Sp	B_T3_Sp	B_Sp	B_Fem_Sp	B_MZ_Sp	B_Fo_Sp	B_mem_Sp	B_GC_CB_Sp	B_GC_CC_Sp	B_PB_Sp	B_PC_Sp	B_PC_BM	preT_DN1_Th	preT_DN2a_Th	preT_DN2b_Th	preT_DN3_Th	T_DN4_Th	T_ISP_Th	T_DP_Th	T_4_Th	T_8_Th	T_4_Nve_Sp	T_4_Nve_Fem_Sp	T_8_Nve_Sp	T_4_Sp_aCD3+CD40_18hr	Treg_4_FP3+_Nrplo_Co	Treg_4_25hi_Sp	T8_TN_P14_Sp	T8_IEL_LCMV_d7_SI	T8_TE_LCMV_d7_Sp	T8_MP_LCMV_d7_Sp	T8_Tcm_LCMV_d180_Sp	T8_Tem_LCMV_d180_Sp	NKT_Sp	NKT_Sp_LPS_3hr	NKT_Sp_LPS_18hr	NKT_Sp_LPS_3d	Tgd_g2+d17_24a+_Th
Hhex_1	-0.341266	0.254792	1.12094	0.180842	-0.0801703	0.190924	0.487719	0.708708	1.1304	1.04349	1.13615	1.59297	0.746795	1.21582	0.227626	0.1262	0.789883	0.991373	0.838793	0.821376	0.381684	-1.28569	-3.54203	-0.156086	-0.742327	-1.93059	-1.66029	-4.01151	-2.68221	-3.54203	-2.62449	-1.07533	-3.9046	-2.59648	-2.24163	-2.27455	-5.83748	-6.83748	-2.6387	-4.54203	-6.83748	-6.71195	-4.14717	-3.3544	-3.46403	-1.86229	-4.20945	-3.02079	-3.08746
Hhex_2	-0.123835	1.12264	1.60789	1.32778	0.397261	0.0119506	-1.37213	0.608766	0.091692	-0.515335	-0.243434	-0.0460618	0.747064	0.402315	0.482758	-0.522979	1.1257	0.336257	-0.481432	-0.213752	-1.1137	-2.06268	-2.67009	0.494162	-0.9272	-1.45013	-4.1022	-4.2215	-2.87003	-2.71316	-1.42127	-3.49452	-3.03509	-6.17259	-2.57964	-4.05712	-2.78486	-4.3246	-3.35156	-1.58763	-5.03509	-3.1022	-2.7666	-2.70445	-1.3047	-1.98145	-1.42127	-0.603751	-3.47957
Hhex_3	-0.853001	0.760293	0.0408451	0.727553	0.829808	0.783839	0.313618	0.0461654	0.145347	-0.0603414	0.798625	1.29064	0.973562	-0.160966	0.556661	0.357076	0.780651	0.674717	-0.537028	-0.826829	-0.760305	-1.60212	-0.138662	0.0532288	0.252026	-0.434666	-0.903392	-2.10093	-1.67029	-0.708611	-1.12067	-0.0320338	-2.5801	-1.92405	-0.977032	-0.886399	-0.348366	-1.51597	-1.14471	-1.13264	-0.138662	-0.0264384	-1.8763	-1.15689	-0.830075	-0.801124	-0.846414	-0.580097	-0.251626
Hhex_4	-5.02049	-2.37242	-1.1183	0.52584	1.08036	0.975105	0.292614	1.18086	1.3237	1.23252	1.45287	1.26987	0.947826	1.2279	1.363	0.964588	1.38185	1.40455	1.10174	0.901569	-0.344619	-1.20062	-2.42385	0.329317	-0.477175	-1.71626	-3.24876	-3.70562	-4.6776	-2.68455	-5.09264	-6.91861	-2.43553	-3.95178	-4.91861	-4.35567	-3.79308	-4.73419	-6.79308	-3.24876	-6.91861	-2.92683	-2.65694	-4.70562	-3.76333	-4.70562	-4.37804	-4.65012	-2.14442
Hhex_5	-0.686284	1.43389	1.27499	1.05495	0.645392	0.0892842	0.17254	0.58082	0.0928508	0.343962	1.4741	0.664692	0.674247	0.218975	-0.552119	-0.460403	1.17759	1.53436	0.304517	0.175907	-0.321	-2.61473	-2.84101	0.95855	0.450663	-0.508231	-0.861568	-2.26515	-2.84101	-2.3791	-2.06113	-2.84101	-2.86849	-2.14266	-1.321	-3.321	-4.1095	-2.92507	-2.86849	-3.21138	-5.1095	-4.98396	-2.01434	-1.95422	-2.84101	-5.1095	-2.56893	-2.8965	-2.78757
Hhex_6	2.03436	2.61238	2.78644	2.53837	0.0492129	-0.269553	-0.639664	-0.90406	-0.541036	-0.281448	0.188921	0.24067	0.771967	0.433315	0.194658	-0.709373	0.442987	-0.410483	-0.962443	-1.23573	-2.11966	-2.09612	-2.09146	1.42032	-0.780745	-0.935043	-1.35078	-2.25906	-3.813	-0.0389097	-1.92879	-2.42507	-3.32319	-1.8878	-2.41922	-1.42507	-1.06152	-1.54104	-3.63966	-1.72013	-1.24346	-1.03891	-1.96244	-1.92464	-0.677587	-1.31502	-1.71653	-1.49107	-1.25906
Hhex_7	-1.88835	-1.24743	-3.27914	-0.852131	-0.546993	-0.623789	0.699665	0.919004	1.48698	1.77879	1.74471	2.00379	1.8451	1.54698	0.538482	1.18611	1.78503	1.80832	1.84968	1.91463	0.664676	0.533927	-0.415643	-0.691509	-1.47637	-2.79371	-1.12714	-1.26717	-4.04307	-5.68353	-2.0228	-2.20875	-2.67296	-3.34473	-2.56154	-2.43114	-3.18603	-4.12714	-6.18603	-6.31156	-3.44907	-6.18603	-5.8641	-4.09857	-2.45811	-3.20114	-2.20114	-3.21641	-1.75977
Hhex_8	2.30084	2.40026	2.72045	2.70643	0.345767	-0.20033	-1.33256	-1.79096	-1.38304	-0.931023	-1.07574	-0.681614	-0.152113	-0.634988	-2.27185	-0.822544	-0.2289	-0.297847	-1.26789	-0.854834	-1.99174	-3.99829	-2.93416	1.71621	0.305162	-1.41332	-1.37877	-2.57997	-3.22506	-2.08616	-3.27185	-4.05173	-2.81386	-3.53172	-2.99829	-3.75728	-2.2174	-1.00486	-2.44873	-2.6299	-2.24049	-2.80237	-1.36602	-4.10722	-0.592294	-2.94676	-2.2798	-1.58489	-1.13579
Hhex_9	-2.02161	1.29787	1.12089	-0.280368	0.790108	0.936528	2.05321	2.08975	1.8241	2.64433	1.68727	0.82622	1.29542	1.5603	1.0287	1.41542	2.00076	1.43281	2.52594	2.29297	-0.260394	0.0543028	-0.342007	-0.181442	-1.5511	-1.72932	-1.64216	-1.59591	-3.05876	-5.81679	-6.44482	-2.34201	-2.93847	-5.99736	-3.24604	-2.60047	-3.31929	-4.14936	-4.20381	-2.38855	-2.96174	-2.92697	-5.99736	-4.02161	-3.07136	-2.64686	-3.81679	-2.68508	-1.4738
Hhex_10	-0.679515	-0.0385957	-1.03078	-0.31423	-0.767742	-0.567804	1.43784	1.9327	1.64486	1.09962	1.16236	1.40074	1.25962	0.955512	-0.0904824	1.56713	1.90341	0.637515	0.671462	0.847233	-3.20461	-1.26754	-0.969701	-1.76774	-1.26754	-5.10273	-4.10273	-3.47469	-5.10273	-3.47469	-1.36249	-1.9772	-3.43287	-0.841058	-5.24023	-1.7548	-4.10273	-1.66734	-2.51776	-2.80727	-2.24023	-2.7808	-1.51776	-5.10273	-2.7548	-5.10273	-1.55093	-2.00757	-5.10273
Hhex_11	-1.42224	0.508442	0.917405	0.345428	0.420979	0.96172	0.0290642	0.661138	0.698812	0.00716792	0.651759	0.607978	0.486629	0.584346	0.643109	0.269794	0.548579	0.347366	-0.0150658	0.44561	-2.67017	0.0326815	-0.134386	0.0181576	0.114608	-0.107594	0.162721	0.192132	0.0893577	-0.210737	-0.874059	-0.620083	-0.0683172	-1.43551	-1.11692	-0.526619	-0.292864	-0.22939	-2.15481	-0.728164	-0.986716	-1.53552	-1.54987	-2.06961	-0.455638	-0.996514	-0.343544	-0.405828	0.200732
Hhex_12	-0.825291	0.825395	0.957402	0.210929	1.27078	0.811702	1.1578	0.501519	-0.228154	2.16705	1.02678	-0.849953	1.0767	1.30329	-0.707934	0.684383	1.59813	0.143815	2.08486	1.76881	-0.422532	-1.00749	-5.2485	0.153153	-0.413314	-3.15335	-1.36808	-1.10802	-1.13808	-1.98001	-3.42253	-1.14569	-1.20809	-4.80104	-1.92657	-1.90058	-4.2485	-2.15335	-5.12297	-1.09322	-1.64185	-1.91352	-4.80104	-1.76542	-5.2485	-1.93975	-5.12297	-0.685566	-5.2485
Hhex_13	-0.852029	-0.21111	0.73497	-0.116286	-1.44005	-0.0764605	0.190141	1.27516	0.925324	0.276555	0.80836	1.49895	-0.564747	-1.38594	-1.81581	0.0532306	-1.25086	0.460085	-1.92732	-0.338067	-0.780476	-1.90178	-1.97978	-0.108963	-0.17243	-1.66858	-0.786305	-2.06225	-3.00675	-0.845929	-2.22688	-1.06225	-2.48674	-1.61573	-2.18008	-1.92732	-1.17243	-0.250856	-5.14971	-1.58492	0.204907	-0.882923	-2.58492	-0.291728	-1.42179	-0.346655	-1.28346	-0.953312	-1.37712
[truncated: 41 more columns]

## Sheet: OCR locations
Enhancer ID	Chromosome	Peak Position
Hhex_1	chr19	37495444
Hhex_2	chr19	37436673
Hhex_3	chr19	37434430
Hhex_4	chr19	37503211
Hhex_5	chr19	37448426
Hhex_6	chr19	37435626
Hhex_7	chr19	37495757
Hhex_8	chr19	37435897
Hhex_9	chr19	37514974
Hhex_10	chr19	37472789
Hhex_11	chr19	37509899
Hhex_12	chr19	37515224
Hhex_13	chr19	37434010
