# Supplementary material for: The common murine retroviral integration site activating Hhex marks a distal regulatory enhancer co-opted in human early T-cell precursor leukemia
Source: J Biol Chem. 2025 Jan 27;301(3):108233. doi: 10.1016/j.jbc.2025.108233 (PMC11889976; doi:10.1016/j.jbc.2025.108233)
Supplement: Table S4 [file mmc3.xlsx]

## Sheet: ETPvsTALL_genes
probe	coef	foldchange	rawp	FDR	geneSymbol1
213395_at	1.66509	3.17135	1.36e-10	8.62e-07	MLC1
210084_x_at	1.62526	3.08498	1.27e-10	8.62e-07	TPSAB1
207134_x_at	1.64489	3.12724	2.81e-10	1.19e-06	TPSB2
201163_s_at	2.53839	5.8094	5.73e-10	1.21e-06	IGFBP7
220603_s_at	0.887409	1.84985	3.84e-10	1.21e-06	MCTP2
201313_at	-1.92194	0.263899	4.91e-10	1.21e-06	ENO2
204777_s_at	-3.54761	0.0855191	1.11e-09	2.02e-06	MAL
211148_s_at	1.32887	2.51206	2.05e-09	3.25e-06	ANGPT2
205469_s_at	0.913547	1.88367	3.49e-09	4.27e-06	IRF5
209493_at	0.57606	1.49077	3.69e-09	4.27e-06	PDZD2
205484_at	-1.03167	0.489144	3.43e-09	4.27e-06	SIT1
202780_at	-1.09604	0.4678	5.73e-09	6.07e-06	OXCT1
205608_s_at	1.53719	2.90228	7.92e-09	7.75e-06	ANGPT1
203332_s_at	1.28513	2.43704	1e-08	9.1e-06	INPP5D
202789_at	-0.91871	0.528982	1.69e-08	1.43e-05	PLCG1
218618_s_at	1.04188	2.05891	2.17e-08	1.72e-05	FNDC3B
219528_s_at	-1.92109	0.264054	2.49e-08	1.87e-05	BCL11B
219812_at	-1.41353	0.375391	4.78e-08	3.38e-05	PVRIG
211922_s_at	1.49926	2.82699	5.71e-08	3.82e-05	CAT
206298_at	0.776308	1.71274	7.24e-08	4.46e-05	ARHGAP22
204394_at	0.504123	1.41826	7.72e-08	4.46e-05	SLC43A1
203244_at	-1.01875	0.493542	7.63e-08	4.46e-05	PEX5
221081_s_at	-1.89285	0.269275	9.58e-08	5.3e-05	DENND2D
204319_s_at	-1.54551	0.342575	1.28e-07	6.76e-05	RGS10
205418_at	0.885005	1.84677	1.51e-07	7.68e-05	FES
212372_at	-1.67031	0.314185	2.34e-07	0.000114177	MYH10
212257_s_at	1.29937	2.46121	2.88e-07	0.000135666	SMARCA2
220189_s_at	0.749529	1.68124	3.4e-07	0.000147013	MGAT4B
204346_s_at	0.696102	1.62012	3.47e-07	0.000147013	RASSF1
218532_s_at	-1.03517	0.48796	3.33e-07	0.000147013	FAM134B
219183_s_at	1.01203	2.01674	3.59e-07	0.000147026	CYTH4
209605_at	0.81982	1.76519	5.52e-07	0.000219339	TST
218346_s_at	1.07744	2.11029	6.01e-07	0.000231545	SESN1
210136_at	1.6058	3.04365	7.13e-07	0.000266434	MBP
201015_s_at	1.44197	2.71691	8.2e-07	0.000297733	JUP
200601_at	0.834172	1.78283	9.01e-07	0.000318112	ACTN4
210487_at	-2.42239	0.186547	9.55e-07	0.000328006	DNTT
201809_s_at	1.03843	2.05399	9.81e-07	0.00032815	ENG
210044_s_at	1.1505	2.21991	1.04e-06	0.000337842	LYL1
207761_s_at	1.76296	3.39394	1.07e-06	0.000339602	METTL7A
215813_s_at	0.910661	1.87991	1.2e-06	0.000363527	PTGS1
220059_at	0.881417	1.84218	1.18e-06	0.000363527	STAP1
221861_at	0.736673	1.66633	1.29e-06	0.000380662	ARRB1
202429_s_at	1.41349	2.6638	1.37e-06	0.000395997	PPP3CA
201853_s_at	-0.936462	0.522513	1.44e-06	0.000406366	CDC25B
219659_at	-0.770326	0.586285	1.51e-06	0.000417127	ATP8A2
205590_at	-1.93818	0.260946	2.02e-06	0.000547392	RASGRP1
206478_at	1.77505	3.42251	2.23e-06	0.000568488	KIAA0125
211474_s_at	1.33617	2.5248	2.19e-06	0.000568488	SERPINB6
204225_at	-1.32046	0.400407	2.24e-06	0.000568488	HDAC4
204849_at	-1.3159	0.401675	2.42e-06	0.000602364	TCFL5
209757_s_at	1.4308	2.69596	2.63e-06	0.000630461	MYCN
221526_x_at	-0.95781	0.514838	2.59e-06	0.000630461	PARD3
207533_at	0.8657	1.82222	2.85e-06	0.000646926	CCL1
202850_at	-1.16644	0.44552	2.85e-06	0.000646926	ABCD3
203238_s_at	-2.12813	0.228754	2.85e-06	0.000646926	NOTCH3
200953_s_at	2.2866	4.87906	3.24e-06	0.000722969	CCND2
209710_at	1.18881	2.27965	3.45e-06	0.000755148	GATA2
206545_at	-1.65143	0.318325	3.66e-06	0.000788447	CD28
211597_s_at	1.79169	3.4622	3.76e-06	0.000797542	HOPX
205548_s_at	-1.40533	0.377532	4.12e-06	0.000844049	BTG3
206749_at	-2.52213	0.174086	4.07e-06	0.000844049	CD1B
209179_s_at	0.651724	1.57104	4.31e-06	0.000856621	MBOAT7
220418_at	-1.28096	0.411522	4.28e-06	0.000856621	UBASH3A
208654_s_at	1.5181	2.86413	4.46e-06	0.000872445	CD164
204164_at	0.735067	1.66447	4.67e-06	0.000898676	SIPA1
221286_s_at	-1.14017	0.453707	4.94e-06	0.000936966	MZB1
209199_s_at	2.00497	4.01382	5.24e-06	0.000979737	MEF2C
221766_s_at	1.51739	2.86273	5.33e-06	0.000982336	FAM46A
203063_at	0.611303	1.52764	5.69e-06	0.00103281	PPM1F
203436_at	-0.508649	0.70288	6.8e-06	0.00121828	RPP30
204891_s_at	-1.64912	0.318835	7.12e-06	0.00125702	LCK
219956_at	-1.43773	0.369148	8.6e-06	0.00149717	GALNT6
208890_s_at	1.0994	2.14265	8.85e-06	0.00150014	PLXNB2
202743_at	-1.20294	0.434388	8.79e-06	0.00150014	PIK3R3
201646_at	0.579289	1.49411	9.02e-06	0.00150956	SCARB2
209543_s_at	1.57817	2.98591	9.71e-06	0.00156199	CD34
211121_s_at	0.513453	1.42746	9.49e-06	0.00156199	DOK1
218489_s_at	0.502826	1.41699	9.72e-06	0.00156199	ALAD
215784_at	-3.65838	0.0791989	9.83e-06	0.00156199	CD1E
214196_s_at	0.863475	1.81941	1.09e-05	0.00170638	TPP1
212772_s_at	0.56187	1.47618	1.15e-05	0.00175449	ABCA2
207705_s_at	-1.34986	0.392331	1.14e-05	0.00175449	NINL
220023_at	0.684012	1.6066	1.21e-05	0.00183683	APOBR
39248_at	-1.75384	0.296511	1.43e-05	0.00214062	AQP3
202179_at	-0.722206	0.60617	1.54e-05	0.00228137	BLMH
213733_at	1.24711	2.37365	1.64e-05	0.00236675	MYO1F
205504_at	0.93086	1.90641	1.62e-05	0.00236675	BTK
221581_s_at	1.65546	3.15023	2.11e-05	0.00285387	LAT2
208501_at	1.23197	2.34887	2.1e-05	0.00285387	GFI1B
205067_at	0.928722	1.90359	2.07e-05	0.00285387	IL1B
202641_at	-0.581493	0.668272	2.1e-05	0.00285387	ARL3
203151_at	-0.810378	0.570232	2.02e-05	0.00285387	MAP1A
218740_s_at	-1.01057	0.496348	2.06e-05	0.00285387	CDK5RAP3
202754_at	-0.669254	0.628832	2.18e-05	0.00292207	R3HDM1
209576_at	0.897286	1.86256	2.23e-05	0.00295183	GNAI1
218143_s_at	0.366088	1.28885	2.31e-05	0.00303304	SCAMP2
205935_at	0.866122	1.82276	2.4e-05	0.00311493	FOXF1
203997_at	-1.24754	0.421166	2.5e-05	0.00320438	PTPN3
210252_s_at	0.362498	1.28565	2.57e-05	0.0032703	MADD
205156_s_at	-0.499132	0.707532	2.62e-05	0.00330044	ACCN2
204129_at	-0.250004	0.840894	2.73e-05	0.00339889	BCL9
202382_s_at	-0.678206	0.624942	2.77e-05	0.00342441	GNPDA1
204825_at	-0.867941	0.547928	2.84e-05	0.00347437	MELK
206660_at	2.63936	6.23055	2.95e-05	0.00355146	IGLL1
218922_s_at	0.424259	1.34188	3e-05	0.00355146	CERS4
210142_x_at	-0.509245	0.70259	3.01e-05	0.00355146	FLOT1
207434_s_at	-1.75679	0.295906	3.02e-05	0.00355146	FXYD2
205051_s_at	1.26772	2.40782	3.09e-05	0.00360619	KIT
212144_at	0.54809	1.46215	3.39e-05	0.00388786	SUN2
213601_at	-1.66364	0.315641	3.37e-05	0.00388786	SLIT1
221864_at	0.809821	1.75299	3.47e-05	0.00393353	ORAI3
219684_at	0.651249	1.57053	3.76e-05	0.00415718	RTP4
217499_x_at	-0.484254	0.714866	3.76e-05	0.00415718	MGC72080
216044_x_at	-0.772779	0.585289	3.74e-05	0.00415718	FAM69A
203589_s_at	-1.2229	0.428421	3.82e-05	0.00418166	TFDP2
204468_s_at	0.613662	1.53014	3.87e-05	0.00420438	TIE1
201518_at	-1.21424	0.431001	3.99e-05	0.0043002	CBX1
204214_s_at	-0.834175	0.560904	4.04e-05	0.00431436	RAB32
219532_at	-1.39738	0.379617	4.1e-05	0.00434503	ELOVL4
219789_at	0.597766	1.51337	4.2e-05	0.0044125	NPR3
218520_at	0.823205	1.76933	4.5e-05	0.00467652	TBK1
202392_s_at	0.463004	1.37841	4.53e-05	0.00467652	PISD
209014_at	-0.801973	0.573564	4.56e-05	0.00467652	MAGED1
205865_at	0.472768	1.38777	4.62e-05	0.00469533	ARID3A
46665_at	0.374068	1.296	4.9e-05	0.00493988	SEMA4C
203401_at	-1.0489	0.483335	4.96e-05	0.00496727	PRPS2
210055_at	-1.07815	0.473635	5.25e-05	0.00521366	TSHR
205462_s_at	0.703053	1.62795	5.6e-05	0.00549393	HPCAL1
209340_at	-0.713726	0.609744	5.66e-05	0.00549393	UAP1
205254_x_at	-1.5657	0.337813	5.66e-05	0.00549393	TCF7
208626_s_at	-0.970052	0.510488	5.89e-05	0.00567216	VAT1
202626_s_at	1.37791	2.59891	5.95e-05	0.00568818	LYN
216689_x_at	0.511088	1.42512	6.13e-05	0.00576924	ARHGAP1
205518_s_at	-1.31073	0.403117	6.09e-05	0.00576924	CMAHP
218394_at	0.536298	1.45025	6.19e-05	0.00578494	ROGDI
203085_s_at	1.3128	2.48423	6.36e-05	0.0059016	TGFB1
205449_at	-0.983905	0.505609	6.44e-05	0.00593678	SAC3D1
220377_at	1.05285	2.07463	6.49e-05	0.00593959	FAM30A
219435_at	-0.370729	0.773392	6.63e-05	0.00601821	CTC1
209357_at	1.08553	2.12215	6.83e-05	0.00614057	CITED2
204026_s_at	-0.969979	0.510513	6.86e-05	0.00614057	ZWINT
200986_at	0.706325	1.63164	7.32e-05	0.0063734	SERPING1
201389_at	0.703716	1.62869	7.17e-05	0.0063734	ITGA5
216305_s_at	-0.511619	0.701435	7.37e-05	0.0063734	C2orf3
220865_s_at	-0.725314	0.604865	7.37e-05	0.0063734	PDSS1
222006_at	-0.738555	0.599339	7.27e-05	0.0063734	LETM1
213283_s_at	-0.388339	0.764009	7.98e-05	0.00685731	SALL2
209507_at	-0.650817	0.63692	8.14e-05	0.00686541	RPA3
202106_at	-0.674307	0.626633	8.15e-05	0.00686541	GOLGA3
201393_s_at	-0.933988	0.523409	8.06e-05	0.00686541	IGF2R
218581_at	0.375367	1.29717	8.38e-05	0.00700475	ABHD4
209674_at	-0.670153	0.62844	8.44e-05	0.00701235	CRY1
212748_at	0.424756	1.34235	8.63e-05	0.00710833	MKL1
203467_at	-0.541246	0.687177	8.67e-05	0.00710833	PMM1
217940_s_at	-1.02579	0.49114	8.83e-05	0.00719841	CARKD
213725_x_at	0.959169	1.94419	9.29e-05	0.00752086	XYLT1
202546_at	1.00198	2.00275	0.000100895	0.00793998	VAMP8
213187_x_at	0.930756	1.90628	0.000100749	0.00793998	FTL
202763_at	0.798129	1.73884	9.89e-05	0.00793998	CASP3
219090_at	0.695198	1.61911	0.000101178	0.00793998	SLC24A3
204494_s_at	0.567815	1.48228	0.00010108	0.00793998	C15orf39
212124_at	1.03266	2.04579	0.000102173	0.00796884	ZMIZ1
201189_s_at	-0.840296	0.558529	0.000107164	0.00830719	ITPR3
213434_at	-0.384014	0.766302	0.000108407	0.00835262	STX2
220449_at	-1.04014	0.486279	0.000109868	0.00841413	LOC79015
215933_s_at	1.89224	3.71212	0.000111619	0.00849707	HHEX
206120_at	0.791399	1.73075	0.00011288	0.0084993	CD33
217889_s_at	0.530538	1.44447	0.000113406	0.0084993	CYBRD1
205315_s_at	-0.467735	0.723099	0.000113654	0.0084993	SNTB2
203212_s_at	-0.479689	0.717132	0.000114361	0.00850216	MTMR2
218711_s_at	0.230627	1.17334	0.000116524	0.00861261	SDPR
213258_at	1.02935	2.04111	0.000119614	0.00871274	TFPI
220451_s_at	0.822976	1.76905	0.000119932	0.00871274	BIRC7
202242_at	-1.40905	0.37656	0.000119935	0.00871274	TSPAN7
210116_at	-1.83432	0.280423	0.000124071	0.00896203	SH2D1A
210221_at	-1.34468	0.393742	0.000128623	0.00923834	CHRNA3
218906_x_at	-0.354727	0.782018	0.000130253	0.00930287	KLC2
205324_s_at	-0.552963	0.681619	0.000132257	0.00939322	FTSJ1
202761_s_at	-1.00056	0.499806	0.000133289	0.00941389	SYNE2
203755_at	-0.978536	0.507494	0.000136164	0.0095638	BUB1B
219147_s_at	-0.882524	0.542418	0.000140579	0.00981965	C9orf95
208757_at	0.379764	1.30113	0.00014843	0.0103114	TMED9
203474_at	1.19101	2.28312	0.00015007	0.0103126	IQGAP2
201722_s_at	1.02867	2.04014	0.000149437	0.0103126	GALNT1
205345_at	-0.823601	0.56503	0.000151156	0.0103314	BARD1
200708_at	-0.429957	0.742284	0.000151986	0.0103326	GOT2
201105_at	1.83248	3.56148	0.000153939	0.0103385	LGALS1
209930_s_at	1.78435	3.44464	0.000154513	0.0103385	NFE2
217901_at	-0.889286	0.539881	0.000153262	0.0103385	DSG2
200646_s_at	0.648492	1.56753	0.000155816	0.0103712	NUCB1
205521_at	-0.34979	0.784698	0.000157569	0.0104332	EXOG
204039_at	0.672085	1.59337	0.000159767	0.0104645	CEBPA
202205_at	0.606598	1.52266	0.000160511	0.0104645	VASP
218342_s_at	0.437593	1.35434	0.000159066	0.0104645	ERMP1
206804_at	-0.694494	0.617926	0.00016201	0.0105083	CD3G
215946_x_at	0.999011	1.99863	0.000164052	0.0105592	IGLL3P
210620_s_at	0.504121	1.41826	0.000164456	0.0105592	GTF3C2
206896_s_at	0.540635	1.45461	0.000165449	0.0105696	GNG7
202688_at	1.57213	2.97343	0.000168196	0.0106914	TNFSF10
203523_at	0.971417	1.96077	0.000169866	0.0107438	LSP1
204613_at	0.616734	1.5334	0.00017589	0.0110697	PLCG2
217848_s_at	-1.001	0.499653	0.00018115	0.0113446	PPA1
218847_at	1.30539	2.47151	0.000183945	0.0114632	IGF2BP2
205456_at	-0.859087	0.551301	0.000185861	0.0114702	CD3E
210325_at	-1.65999	0.316441	0.000185313	0.0114702	CD1A
203362_s_at	-0.86108	0.55054	0.000194789	0.0119631	MAD2L1
202764_at	-0.366463	0.775682	0.000196819	0.0120296	STIM1
203471_s_at	1.09615	2.13783	0.000200595	0.012104	PLEK
207614_s_at	0.844077	1.79512	0.000200252	0.012104	CUL1
203047_at	0.792561	1.73215	0.00020333	0.012104	STK10
212658_at	0.512147	1.42617	0.000202428	0.012104	LHFPL2
212954_at	-0.350591	0.784263	0.000202127	0.012104	DYRK4
204318_s_at	-0.745824	0.596327	0.000203748	0.012104	GTSE1
200661_at	0.80469	1.74677	0.00020645	0.0121509	CTSA
202273_at	0.438626	1.35531	0.000206044	0.0121509	PDGFRB
203795_s_at	-0.654259	0.635402	0.000209195	0.0122557	BCL7A
210762_s_at	0.325982	1.25352	0.000211524	0.0123354	DLC1
203489_at	-0.775714	0.5841	0.000219533	0.0127439	SIVA1
221773_at	1.30339	2.46807	0.000225533	0.0129626	ELK3
219588_s_at	-0.763797	0.588944	0.000226359	0.0129626	NCAPG2
201792_at	-1.09853	0.466991	0.000224985	0.0129626	AEBP1
218825_at	0.517278	1.43125	0.0002283	0.0130152	EGFL7
200897_s_at	-1.10271	0.465641	0.000230217	0.0130658	PALLD
219815_at	-0.554789	0.680756	0.000234425	0.0132455	GAL3ST4
203989_x_at	0.560616	1.4749	0.000240482	0.0133145	F2R
203289_s_at	0.556403	1.4706	0.000240883	0.0133145	NPRL3
211668_s_at	0.384247	1.30518	0.000240149	0.0133145	PLAU
218857_s_at	-0.624828	0.648497	0.000240752	0.0133145	ASRGL1
218802_at	-0.832206	0.56167	0.000239275	0.0133145	CCDC109B
208677_s_at	0.946751	1.92753	0.000241942	0.0133152	BSG
50277_at	0.40063	1.32008	0.000243571	0.013347	GGA1
202459_s_at	0.717526	1.64436	0.000245117	0.0133741	LPIN2
210948_s_at	-1.04233	0.485543	0.000249425	0.0135511	LEF1
221893_s_at	-0.273854	0.827107	0.000254472	0.0136502	ADCK2
203744_at	-0.772509	0.585399	0.00025378	0.0136502	HMGB3
204759_at	-2.3329	0.198485	0.000254217	0.0136502	RCBTB2
221563_at	0.941617	1.92068	0.000257415	0.013706	DUSP10
213423_x_at	-0.963443	0.512832	0.000257669	0.013706	TUSC3
202069_s_at	-0.648776	0.637821	0.000266472	0.0141152	IDH3A
220768_s_at	0.634533	1.55244	0.000268357	0.0141561	CSNK1G3
206301_at	0.502827	1.41699	0.000272462	0.0142544	TEC
212922_s_at	-0.777809	0.583252	0.00027216	0.0142544	SMYD2
209526_s_at	-0.979478	0.507163	0.000278223	0.0144961	HDGFRP3
220127_s_at	-0.599447	0.660007	0.000281077	0.014585	FBXL12
208806_at	-0.539701	0.687914	0.000284479	0.0147016	CHD3
212687_at	0.672266	1.59357	0.000286831	0.01471	LIMS1
209163_at	0.611316	1.52765	0.000288114	0.01471	CYB561
206364_at	-0.678038	0.625015	0.000287815	0.01471	KIF14
203028_s_at	0.919977	1.89208	0.000293628	0.0148038	CYBA
212068_s_at	0.448373	1.3645	0.000294609	0.0148038	PRRC2B
218029_at	0.41946	1.33743	0.000293021	0.0148038	FAM65A
219306_at	-0.844648	0.556847	0.000293495	0.0148038	KIF15
220591_s_at	0.325943	1.25348	0.000298252	0.0149171	EFHC2
213600_at	0.320152	1.24846	0.000299209	0.0149171	SIPA1L3
213549_at	0.964322	1.95115	0.000301814	0.0149881	PDZD8
218473_s_at	0.534099	1.44804	0.000303563	0.0150163	GLT25D1
201397_at	-0.860456	0.550779	0.000306201	0.0150881	PHGDH
202206_at	-1.11286	0.462378	0.000308971	0.0151658	ARL4C
203304_at	0.514859	1.42885	0.000316112	0.0153974	BAMBI
219155_at	-0.39494	0.760521	0.000315199	0.0153974	PITPNC1
219383_at	0.660592	1.58073	0.000321531	0.0156016	PRR5L
211715_s_at	-0.46194	0.726009	0.000327902	0.0158502	BDH1
218109_s_at	0.807446	1.75011	0.000334244	0.0160349	MFSD1
203778_at	0.46303	1.37843	0.000333108	0.0160349	MANBA
206726_at	1.51282	2.85368	0.00033719	0.0161154	HPGDS
204444_at	-0.931497	0.524314	0.000341968	0.0162825	KIF11
205159_at	1.02394	2.03347	0.00034658	0.0163348	CSF2RB
203740_at	-0.300615	0.811906	0.000345105	0.0163348	MPHOSPH6
208146_s_at	-1.06057	0.479441	0.000346919	0.0163348	CPVL
203182_s_at	-0.986085	0.504846	0.000349715	0.0164057	SRPK2
217963_s_at	-1.26885	0.414991	0.000356459	0.0166605	NGFRAP1
221810_at	-0.599951	0.659776	0.000361937	0.0167931	RAB15
203593_at	-0.661506	0.632218	0.000360849	0.0167931	CD2AP
207857_at	0.966575	1.9542	0.000369759	0.0169926	LILRA2
201696_at	-0.460774	0.726596	0.000370247	0.0169926	SRSF4
205260_s_at	-0.7061	0.612975	0.000368249	0.0169926	ACYP1
205126_at	0.492787	1.40716	0.000384463	0.017456	VRK2
219620_x_at	0.403079	1.32233	0.000383918	0.017456	C9orf167
218586_at	-0.351856	0.783575	0.000381919	0.017456	C20orf20
217388_s_at	1.06464	2.09165	0.000391496	0.0176558	KYNU
218723_s_at	-1.46316	0.362697	0.000391641	0.0176558	C13orf15
209409_at	0.862179	1.81778	0.00040914	0.0182505	GRB10
202484_s_at	-0.695444	0.617519	0.00040685	0.0182505	MBD2
204681_s_at	-1.00251	0.49913	0.000408077	0.0182505	RAPGEF5
218434_s_at	-0.65655	0.634394	0.000417889	0.0185756	AACS
208819_at	0.724831	1.65271	0.000420948	0.0186464	RAB8A
207016_s_at	-2.73399	0.15031	0.000424623	0.0187439	ALDH1A2
200736_s_at	0.895251	1.85993	0.00042646	0.0187598	GPX1
212560_at	1.079	2.11256	0.000430195	0.0187992	SORL1
48106_at	0.240337	1.18127	0.000431793	0.0187992	SLC48A1
203987_at	-1.05805	0.480279	0.000431575	0.0187992	FZD6
216388_s_at	0.402427	1.32173	0.000437961	0.0190027	LTB4R
209035_at	0.582384	1.49732	0.000439492	0.0190043	MDK
221933_at	-1.30089	0.405876	0.000441556	0.0190288	NLGN4X
208781_x_at	0.486676	1.40121	0.000443964	0.019068	SNX3
204703_at	-0.327135	0.797118	0.000445505	0.0190697	IFT88
207677_s_at	1.56755	2.96402	0.000459501	0.0196028	NCF4
219212_at	-0.515559	0.699522	0.00047116	0.020033	HSPA14
211026_s_at	0.813239	1.75715	0.000476883	0.0201052	MGLL
221606_s_at	-0.509462	0.702485	0.000477603	0.0201052	HMGN5
214051_at	-0.591824	0.663503	0.000475411	0.0201052	TMSB15B
203939_at	1.06518	2.09243	0.000482436	0.0202416	NT5E
219787_s_at	-0.600431	0.659557	0.000493161	0.0205869	ECT2
204718_at	-1.19699	0.436186	0.000493903	0.0205869	EPHB6
207956_x_at	-0.557092	0.679671	0.000498572	0.0207135	PDS5B
220560_at	0.96362	1.9502	0.000505103	0.0209165	C11orf21
202954_at	-0.752915	0.593403	0.000515539	0.0212794	UBE2C
200696_s_at	1.25916	2.39356	0.000526195	0.0215791	GSN
203448_s_at	-0.407289	0.754039	0.000525321	0.0215791	TERF1
218881_s_at	0.375174	1.297	0.000530529	0.0216869	FOSL2
208818_s_at	0.709466	1.6352	0.000535024	0.0217309	COMT
213357_at	-0.616271	0.652355	0.000534493	0.0217309	GTF2H5
209651_at	0.407191	1.3261	0.000537786	0.0217735	TGFB1I1
203117_s_at	-0.449314	0.732391	0.000542877	0.0219098	PAN2
205181_at	0.512544	1.42656	0.000548614	0.0220713	ZNF193
201662_s_at	-0.55934	0.678613	0.000559299	0.0224302	ACSL3
221505_at	-0.715108	0.60916	0.000562632	0.0224929	ANP32E
203943_at	-0.304124	0.809934	0.000565556	0.0225389	KIF3B
214723_x_at	-0.374681	0.771276	0.000569387	0.0226207	ANKRD36
202449_s_at	0.433157	1.35018	0.000579104	0.0229351	RXRA
218850_s_at	0.459322	1.3749	0.000583197	0.0230254	LIMD1
206631_at	0.803179	1.74494	0.000585401	0.0230409	PTGER2
212063_at	1.26691	2.40646	0.000588529	0.0230925	CD44
200808_s_at	0.795961	1.73623	0.000595518	0.0232948	ZYX
204706_at	-0.361252	0.778489	0.000604802	0.0234751	INPP5E
205794_s_at	-0.411171	0.752013	0.000605667	0.0234751	NOVA1
208615_s_at	-0.839054	0.55901	0.000603222	0.0234751	PTP4A2
213572_s_at	1.05262	2.0743	0.000615174	0.0237087	SERPINB1
202236_s_at	-0.648607	0.637896	0.000615422	0.0237087	SLC16A1
201666_at	1.14821	2.21638	0.000629999	0.0241969	TIMP1
219203_at	-0.358803	0.779811	0.000636803	0.0243846	FAM158A
215050_x_at	0.429282	1.34656	0.000642166	0.0245161	MAPKAPK2
208892_s_at	1.38389	2.60972	0.000650796	0.0247712	DUSP6
213737_x_at	1.50384	2.83597	0.000653009	0.0247812	GOLGA8H
204882_at	0.797075	1.73757	0.00065842	0.0249122	ARHGAP25
204922_at	-0.43644	0.738956	0.000665515	0.025046	C11orf80
201272_at	-0.83629	0.560082	0.000665898	0.025046	AKR1B1
218542_at	-0.759344	0.590765	0.000676125	0.0253557	CEP55
203143_s_at	0.485889	1.40045	0.000687398	0.0257026	KIAA0040
201471_s_at	0.444168	1.36053	0.000693193	0.0258433	SQSTM1
201641_at	0.844521	1.79567	0.00070069	0.0259705	BST2
209869_at	0.343054	1.26844	0.000698887	0.0259705	ADRA2A
221349_at	1.68501	3.21543	0.000702795	0.0259728	VPREB1
208033_s_at	0.485384	1.39996	0.000709455	0.0261429	ZFHX3
212540_at	0.50799	1.42207	0.000716643	0.0261801	CDC34
202283_at	-0.691472	0.619222	0.000716216	0.0261801	SERPINF1
202119_s_at	-0.842885	0.557527	0.000714661	0.0261801	CPNE3
214255_at	0.316126	1.24498	0.000728771	0.0264842	ATP10A
206460_at	-0.753586	0.593127	0.000729133	0.0264842	AJAP1
203882_at	0.795131	1.73523	0.000739373	0.0267796	IRF9
221538_s_at	-0.417337	0.748805	0.00074181	0.0267916	PLXNA1
203524_s_at	0.645357	1.56413	0.000745392	0.0268447	MPST
209048_s_at	0.711536	1.63755	0.000749678	0.0269048	ZMYND8
209215_at	0.548046	1.4621	0.000751294	0.0269048	MFSD10
205190_at	-0.381597	0.767587	0.000759773	0.0270994	PLS1
211339_s_at	-0.91964	0.528641	0.000760992	0.0270994	ITK
202777_at	0.65103	1.57029	0.000764727	0.0271499	SHOC2
210135_s_at	0.296238	1.22794	0.000766682	0.0271499	SHOX2
209760_at	-0.981408	0.506485	0.000774453	0.0273489	KIAA0922
217765_at	0.467132	1.38236	0.000778575	0.0274183	NRBP1
216870_x_at	-0.417146	0.748905	0.000801305	0.0281409	DLEU2
207194_s_at	0.468269	1.38345	0.000813193	0.0284797	ICAM4
219022_at	-0.228514	0.853513	0.000815821	0.0284932	C12orf43
220558_x_at	0.574686	1.48935	0.000823705	0.0286897	TSPAN32
202345_s_at	-1.14849	0.451096	0.000838486	0.0291248	FABP5
205046_at	-0.498527	0.707829	0.000847708	0.0292851	CENPE
201579_at	-1.59937	0.330021	0.000847294	0.0292851	FAT1
218550_s_at	-0.297134	0.813868	0.000854224	0.0294302	LRRC20
213702_x_at	0.974226	1.96459	0.000861795	0.0296108	ASAH1
201551_s_at	0.736399	1.66601	0.000872545	0.0298993	LAMP1
204962_s_at	-0.67463	0.626493	0.000876383	0.0299501	CENPA
205758_at	-1.14495	0.452204	0.000879714	0.0299834	CD8A
204226_at	-0.616659	0.65218	0.000891474	0.030303	STAU2
218322_s_at	0.442649	1.3591	0.000900271	0.0305204	ACSL5
218482_at	-0.464283	0.724831	0.000906226	0.0306406	ENY2
201704_at	-0.420766	0.747028	0.000915916	0.0307231	ENTPD6
204218_at	-0.476475	0.718732	0.000913201	0.0307231	C11orf51
219148_at	-0.818428	0.56706	0.00091472	0.0307231	PBK
222039_at	-0.604565	0.65767	0.00092033	0.0307899	KIF18B
204822_at	-0.818662	0.566968	0.000927885	0.0309611	TTK
219067_s_at	-0.515484	0.699558	0.000933173	0.0310561	NSMCE4A
201469_s_at	0.45558	1.37133	0.000948213	0.0314742	SHC1
212632_at	0.653595	1.57308	0.000967417	0.0318621	STX7
206589_at	-0.533381	0.690934	0.0009652	0.0318621	GFI1
218662_s_at	-0.654127	0.63546	0.000966352	0.0318621	NCAPG
210109_at	-0.298768	0.812946	0.000972207	0.0319371	C7orf54
202112_at	0.27879	1.21318	0.000978092	0.0320476	VWF
214617_at	1.0082	2.0114	0.000991988	0.0324194	PRF1
205505_at	0.471746	1.38679	0.000994913	0.0324316	GCNT1
217853_at	1.14632	2.21348	0.00100979	0.0327483	TNS3
214973_x_at	0.760286	1.69383	0.00100875	0.0327483	IGHD
201995_at	-0.224219	0.856058	0.00101235	0.0327483	EXT1
200663_at	0.75882	1.69211	0.00103592	0.0334255	CD63
213326_at	-0.607444	0.656359	0.00104031	0.0334824	VAMP1
213502_x_at	0.681476	1.60378	0.00105083	0.0336453	GUSBP11
203252_at	-0.693437	0.618379	0.00105332	0.0336453	CDK2AP2
218350_s_at	-0.801123	0.573902	0.00105239	0.0336453	GMNN
218055_s_at	0.962025	1.94804	0.00106489	0.0337606	WDR41
201040_at	0.580896	1.49578	0.00106184	0.0337606	GNAI2
217427_s_at	-0.606991	0.656565	0.00106368	0.0337606	HIRA
209862_s_at	-0.553005	0.681599	0.00108201	0.0342177	CEP57
218627_at	0.490796	1.40522	0.0010941	0.0344358	DRAM1
205603_s_at	-0.415679	0.749666	0.00109432	0.0344358	DIAPH2
201401_s_at	1.00902	2.01254	0.00110605	0.0346502	ADRBK1
216705_s_at	-0.900611	0.53566	0.00110658	0.0346502	ADA
205639_at	0.71303	1.63924	0.00112261	0.035028	AOAH
214997_at	-0.511464	0.70151	0.00112691	0.035028	SCAI
209569_x_at	-0.891543	0.539037	0.00112533	0.035028	D4S234E
207610_s_at	0.939887	1.91838	0.00113349	0.0351465	EMR2
221685_s_at	-0.391945	0.762101	0.00114644	0.0354007	CCDC99
219502_at	-0.630311	0.646037	0.00114726	0.0354007	NEIL3
201700_at	-0.70132	0.615009	0.00115783	0.0356405	CCND3
200900_s_at	0.629042	1.54654	0.00117984	0.0362301	M6PR
218459_at	-0.394842	0.760573	0.00119449	0.0365917	TOR3A
200934_at	-0.606305	0.656877	0.00120079	0.0366083	DEK
205739_x_at	-0.746532	0.596035	0.00119882	0.0366083	ZNF107
204086_at	0.364823	1.28772	0.00121673	0.0370055	PRAME
202141_s_at	-0.551536	0.682293	0.00122213	0.0370809	COPS8
203025_at	-0.424538	0.745077	0.0012266	0.037128	NAA10
201364_s_at	0.475251	1.39016	0.00123855	0.0373552	OAZ2
201350_at	0.392501	1.31267	0.00123998	0.0373552	FLOT2
204143_s_at	-0.831719	0.561859	0.00124335	0.0373681	ENOSF1
205316_at	0.482772	1.39743	0.00126952	0.0380645	SLC15A2
203245_s_at	-0.375181	0.771009	0.00129616	0.038698	LINC00094
221669_s_at	-0.509728	0.702355	0.00129673	0.038698	ACAD8
215785_s_at	-0.6822	0.623214	0.00130004	0.0387059	CYFIP2
212592_at	1.23876	2.35996	0.00131743	0.0390406	IGJ
203133_at	-0.564786	0.676056	0.00131623	0.0390406	SEC61B
205582_s_at	0.282807	1.21656	0.00133555	0.0394034	GGT5
201201_at	-0.583963	0.667128	0.00133587	0.0394034	CSTB
219683_at	0.244794	1.18492	0.00134387	0.0394562	FZD3
212641_at	-0.622371	0.649602	0.0013432	0.0394562	HIVEP2
212789_at	-0.429692	0.74242	0.00135089	0.03948	NCAPD3
204887_s_at	-0.551523	0.682299	0.00134857	0.03948	PLK4
201415_at	-0.407551	0.753902	0.00135622	0.0395451	GSS
200922_at	0.605869	1.5219	0.00136152	0.0396086	KDELR1
205859_at	0.68986	1.61313	0.00136865	0.0397253	LY86
218378_s_at	-0.326526	0.797455	0.00137856	0.0399217	PRKRIP1
201598_s_at	0.323331	1.25122	0.00138617	0.0400509	INPPL1
207067_s_at	0.429225	1.34651	0.00139552	0.0402297	HDC
210191_s_at	0.490714	1.40514	0.00139967	0.0402578	PHTF1
201332_s_at	0.495644	1.40995	0.00140703	0.0403782	STAT6
55872_at	-0.46398	0.724984	0.00141539	0.0405268	ZNF512B
220307_at	0.726429	1.65454	0.00142063	0.0405853	CD244
204916_at	0.429391	1.34666	0.00142836	0.0406273	RAMP1
201688_s_at	-0.701798	0.614805	0.00142849	0.0406273	TPD52
222258_s_at	0.471558	1.38661	0.0014328	0.040659	SH3BP4
221486_at	-0.401643	0.756996	0.00143786	0.0406725	ENSA
204793_at	-0.691122	0.619372	0.00143968	0.0406725	GPRASP1
218158_s_at	-0.424108	0.745299	0.00145411	0.0409814	APPL1
204097_s_at	-0.577339	0.670199	0.00145706	0.0409814	RBMX2
204067_at	0.287122	1.2202	0.0014631	0.0410605	SUOX
210031_at	-0.700232	0.615473	0.0014828	0.0415217	CD247
203751_x_at	0.886595	1.84881	0.00149169	0.0416789	JUND
221856_s_at	0.221924	1.16629	0.0015048	0.0419156	FAM63A
36545_s_at	-0.614491	0.65316	0.00150676	0.0419156	SFI1
202947_s_at	0.708935	1.6346	0.00155452	0.0430788	GYPC
218491_s_at	-0.553139	0.681536	0.00155535	0.0430788	THYN1
208270_s_at	0.566116	1.48053	0.00156128	0.0431492	RNPEP
204552_at	-0.531418	0.691874	0.00156475	0.0431511	INPP4A
203921_at	-0.813211	0.569114	0.00156878	0.0431687	CHST2
202411_at	1.34283	2.53649	0.00157696	0.0432706	IFI27
214786_at	0.251703	1.19061	0.0015793	0.0432706	MAP3K1
214438_at	0.713126	1.63935	0.00158856	0.043431	HLX
213216_at	-0.385721	0.765397	0.00160567	0.0438044	OTUD3
204950_at	0.564994	1.47938	0.00162642	0.0442754	CARD8
203606_at	-0.426428	0.744102	0.00164178	0.0445982	NDUFS6
214450_at	1.0054	2.0075	0.00167023	0.0446583	CTSW
200931_s_at	0.928656	1.9035	0.00166446	0.0446583	VCL
31845_at	0.775433	1.7117	0.00165051	0.0446583	ELF4
210401_at	0.650309	1.5695	0.00166249	0.0446583	P2RX1
205312_at	0.638699	1.55692	0.00166803	0.0446583	SPI1
201945_at	0.405906	1.32492	0.00165501	0.0446583	FURIN
219567_s_at	-0.228172	0.853716	0.00167561	0.0446583	DEM1
205541_s_at	-0.607249	0.656447	0.00167552	0.0446583	GSPT2
219695_at	-0.691674	0.619135	0.0016615	0.0446583	SMPD3
209193_at	0.781188	1.71855	0.0016994	0.0451978	PIM1
204358_s_at	0.34122	1.26683	0.00170645	0.0452904	FLRT2
206267_s_at	0.546329	1.46037	0.00172001	0.0454812	MATK
206968_s_at	0.406669	1.32562	0.0017208	0.0454812	NFRKB
201008_s_at	1.20161	2.29996	0.00173966	0.0456861	TXNIP
218601_at	-0.269617	0.82954	0.00174173	0.0456861	URGCP
217866_at	-0.352654	0.783142	0.00174292	0.0456861	CPSF7
205946_at	-0.529045	0.693013	0.00173328	0.0456861	VIPR2
203020_at	0.507988	1.42207	0.00176477	0.0461637	RABGAP1L
200832_s_at	-1.0707	0.476089	0.00177406	0.0463114	SCD
206683_at	0.158832	1.11638	0.0017838	0.0464702	ZNF165
205663_at	-0.638839	0.642229	0.00178769	0.0464763	PCBP3
215011_at	-0.289974	0.817917	0.00179192	0.0464911	SNHG3
201315_x_at	0.836064	1.78517	0.00180295	0.0464926	IFITM2
219837_s_at	0.638434	1.55664	0.00179599	0.0464926	CYTL1
221586_s_at	-0.440703	0.736776	0.00180006	0.0464926	E2F5
202550_s_at	-0.352401	0.783279	0.00181475	0.0467023	VAPB
202145_at	0.527988	1.44192	0.00182116	0.0467724	LY6E
218718_at	1.19847	2.29496	0.00182845	0.0468652	PDGFC
218726_at	-0.573672	0.671905	0.00183973	0.0470595	HJURP
202963_at	-0.469407	0.722261	0.00185202	0.0472786	RFX5
218474_s_at	0.390814	1.31113	0.00186061	0.0473079	KCTD5
212607_at	-0.566214	0.675387	0.00185804	0.0473079	AKT3
220416_at	0.715045	1.64153	0.00188124	0.047737	ATP8B4
203685_at	1.05223	2.07373	0.00189243	0.0478298	BCL2
209081_s_at	0.317004	1.24574	0.00188898	0.0478298	COL18A1
210734_x_at	0.647776	1.56675	0.00190644	0.0479766	MAX
216862_s_at	-0.554175	0.681046	0.00190955	0.0479766	MTCP1NB
217975_at	-0.835424	0.560418	0.00190247	0.0479766	WBP5
211789_s_at	0.569865	1.48438	0.0019319	0.0484093	MLXIP
209545_s_at	0.493181	1.40754	0.00193889	0.0484093	RIPK2
203375_s_at	0.463062	1.37846	0.00194201	0.0484093	TPP2
215492_x_at	-0.85121	0.554319	0.00194028	0.0484093	PTCRA
212536_at	-0.549901	0.683067	0.00195642	0.048578	ATP11B
212825_at	-0.609896	0.655244	0.0019558	0.048578	PAXIP1
201813_s_at	0.392164	1.31236	0.00198438	0.0491763	TBC1D5
215099_s_at	0.338186	1.26417	0.00199124	0.0492503	RXRB
218698_at	-0.463038	0.725457	0.00200117	0.0493998	APIP
212975_at	0.748408	1.67994	0.00200976	0.0494198	DENND3
218289_s_at	-0.291712	0.816932	0.00200748	0.0494198	UBA5
205347_s_at	-1.71334	0.304952	0.00201651	0.0494902	TMSB15A
200940_s_at	0.693022	1.61667	0.0020316	0.0496687	RERE
207351_s_at	-0.49736	0.708402	0.00203082	0.0496687	SH2D2A
201720_s_at	1.05143	2.07258	0.00205978	0.0502611	LAPTM5
219014_at	0.933447	1.90983	0.00207842	0.0504255	PLAC8
200608_s_at	-0.641801	0.640912	0.00207768	0.0504255	RAD21
217147_s_at	-1.01562	0.494617	0.00207641	0.0504255	TRAT1
203756_at	0.352535	1.2768	0.00208426	0.050442	ARHGEF17
213199_at	-0.275217	0.826326	0.00208703	0.050442	C2CD3
209856_x_at	-0.290398	0.817676	0.00209554	0.0505514	ABI2
218228_s_at	-0.428113	0.743233	0.00209982	0.0505588	TNKS2
211031_s_at	0.676031	1.59774	0.00211653	0.0507041	CLIP2
202847_at	0.449907	1.36595	0.00211411	0.0507041	PCK2
205356_at	-0.343337	0.788216	0.00211782	0.0507041	USP13
206310_at	1.61648	3.06626	0.00217837	0.0520556	SPINK2
205689_at	-0.506694	0.703834	0.00219864	0.0524414	PCNXL2
206481_s_at	0.385225	1.30606	0.00220642	0.0524776	LDB2
206686_at	0.314327	1.24343	0.00220841	0.0524776	PDK1
218084_x_at	0.682473	1.60489	0.00222648	0.0527199	FXYD5
204033_at	-0.480719	0.71662	0.0022269	0.0527199	TRIP13
210992_x_at	0.364728	1.28764	0.00223308	0.052768	FCGR2C
204505_s_at	0.508226	1.4223	0.00224307	0.0529058	EPB49
201568_at	-0.495023	0.70955	0.00229415	0.0539387	UQCRQ
214032_at	-0.752609	0.593529	0.00229535	0.0539387	ZAP70
215084_s_at	-0.352097	0.783445	0.00230231	0.0540022	LRRC42
201243_s_at	0.62146	1.53843	0.00232121	0.0540217	ATP1B1
201596_x_at	0.467886	1.38308	0.00231617	0.0540217	KRT18
218028_at	0.406095	1.32509	0.00232438	0.0540217	ELOVL1
203775_at	0.253538	1.19213	0.00232318	0.0540217	SLC25A13
201764_at	-0.411127	0.752036	0.00232251	0.0540217	TMEM106C
204790_at	0.374753	1.29662	0.00234647	0.0543346	SMAD7
213942_at	0.268751	1.20476	0.00234621	0.0543346	MEGF6
213927_at	-0.2845	0.821026	0.00235226	0.0543346	MAP3K9
218009_s_at	-0.783963	0.580769	0.00235494	0.0543346	PRC1
201369_s_at	1.02178	2.03043	0.00236894	0.0544113	ZFP36L2
206698_at	0.823019	1.7691	0.00237539	0.0544113	XK
201896_s_at	-0.429691	0.742421	0.00236865	0.0544113	PSRC1
212074_at	-0.534402	0.690445	0.00237151	0.0544113	SUN1
212041_at	0.591608	1.50693	0.00238223	0.0544182	ATP6V0D1
201754_at	-0.54209	0.686775	0.00238425	0.0544182	COX6C
206437_at	0.458617	1.37422	0.0023889	0.0544267	S1PR4
218762_at	0.227558	1.17085	0.00241954	0.0550261	ZNF574
217983_s_at	0.936576	1.91398	0.0024354	0.055288	RNASET2
203214_x_at	-0.630735	0.645847	0.00244423	0.0553896	CDK1
204168_at	0.462546	1.37797	0.00245772	0.0555962	MGST2
218476_at	-0.493212	0.710442	0.00246891	0.0557501	POMT1
206533_at	-0.371123	0.77318	0.00247662	0.055825	CHRNA5
220240_s_at	0.321021	1.24921	0.00249727	0.0560915	TMCO3
202026_at	-0.306027	0.808866	0.00249717	0.0560915	SDHD
37965_at	0.453812	1.36965	0.00250317	0.0561248	PARVB
218788_s_at	0.740954	1.67128	0.00252199	0.0562492	SMYD3
206070_s_at	0.559831	1.4741	0.00251793	0.0562492	EPHA3
221908_at	-0.458339	0.727824	0.00251705	0.0562492	RNFT2
201477_s_at	-0.655625	0.6348	0.00255734	0.0569377	RRM1
219247_s_at	0.212506	1.1587	0.00257635	0.057218	ZDHHC14
207059_at	-0.210289	0.864364	0.00258159	0.057218	PAX9
219541_at	-0.577367	0.670186	0.00258343	0.057218	LIME1
209181_s_at	-0.599326	0.660062	0.00260645	0.0576274	RABGGTB
204791_at	-0.632109	0.645233	0.002614	0.0576941	NR2C1
209773_s_at	-0.920127	0.528463	0.00262646	0.0578686	RRM2
209445_x_at	-0.359025	0.779691	0.00263521	0.0579609	C7orf44
205544_s_at	-1.53546	0.34497	0.00267236	0.0586765	CR2
213331_s_at	-0.387466	0.764471	0.00269211	0.0590083	NEK1
206073_at	0.377436	1.29903	0.00269918	0.0590613	COLQ
203648_at	-0.25011	0.840832	0.00271372	0.0592776	TATDN2
204908_s_at	0.68193	1.60428	0.00272552	0.0594332	BCL3
203839_s_at	0.385485	1.3063	0.00274116	0.0596366	TNK2
220757_s_at	0.376205	1.29792	0.00274423	0.0596366	UBXN6
215037_s_at	0.653305	1.57277	0.00275145	0.0596576	BCL2L1
200917_s_at	0.512381	1.4264	0.00275975	0.0596576	SRPR
204608_at	0.317468	1.24614	0.00275845	0.0596576	ASL
218472_s_at	-0.740398	0.598574	0.00276397	0.0596576	PELO
200766_at	0.430792	1.34797	0.00276973	0.0596807	CTSD
219918_s_at	-0.933985	0.523411	0.00278052	0.0598118	ASPM
203917_at	-0.624897	0.648466	0.0027887	0.0598864	CXADR
212203_x_at	0.739244	1.6693	0.00280269	0.0600854	IFITM3
203281_s_at	0.578218	1.493	0.00284431	0.0608749	UBA7
202188_at	-0.313953	0.804434	0.00287093	0.0608799	NUP93
215023_s_at	-0.342876	0.788468	0.00286659	0.0608799	PEX1
212371_at	-0.550291	0.682882	0.00286225	0.0608799	PPPDE1
204215_at	-0.551766	0.682185	0.00287327	0.0608799	C7orf23
215235_at	-0.651486	0.636624	0.00287296	0.0608799	SPTAN1
201036_s_at	-0.667487	0.629602	0.00285369	0.0608799	HADH
210349_at	-0.319848	0.801154	0.00288972	0.0611086	CAMK4
205008_s_at	-0.329046	0.796063	0.00289368	0.0611086	CIB2
205526_s_at	-0.279996	0.823593	0.00290972	0.0611443	KATNA1
219544_at	-0.405701	0.754869	0.0029098	0.0611443	BORA
217926_at	-0.416874	0.749046	0.00290109	0.0611443	C19orf53
218885_s_at	-0.257853	0.836332	0.0029466	0.0618154	GALNT12
209050_s_at	0.43698	1.35377	0.00296017	0.0619978	RALGDS
221666_s_at	0.842127	1.79269	0.00298293	0.062263	PYCARD
206793_at	0.280849	1.21491	0.00298706	0.062263	PNMT
221046_s_at	-0.34546	0.787057	0.00298753	0.062263	GTPBP8
221764_at	0.747347	1.6787	0.00299857	0.0622889	C19orf22
218724_s_at	0.32896	1.25611	0.00299427	0.0622889	TGIF2
218371_s_at	-0.359851	0.779245	0.00302469	0.0627291	PSPC1
202518_at	-0.323065	0.79937	0.00302999	0.0627365	BCL7B
209608_s_at	-0.411783	0.751694	0.0030541	0.0631331	ACAT2
221435_x_at	-0.337046	0.791661	0.00306395	0.0632247	HYI
221213_s_at	-0.468333	0.722799	0.00307346	0.0632247	ZNF280D
208782_at	-0.618311	0.651433	0.00307034	0.0632247	FSTL1
211013_x_at	0.304208	1.23474	0.00307966	0.0632499	PML
218676_s_at	0.521525	1.43547	0.00314071	0.0643343	PCTP
218608_at	0.410074	1.32875	0.00315776	0.0643343	ATP13A2
204448_s_at	0.283923	1.2175	0.0031563	0.0643343	PDCL
220488_s_at	0.233923	1.17603	0.00314512	0.0643343	BCAS3
213939_s_at	-0.88489	0.541529	0.00315685	0.0643343	RUFY3
206674_at	0.828261	1.77554	0.00318883	0.0648633	FLT3
205120_s_at	-0.364593	0.776688	0.00319405	0.0648658	SGCB
204046_at	0.328796	1.25596	0.00320565	0.0649976	PLCB2
215952_s_at	0.510511	1.42455	0.00321776	0.0650355	OAZ1
202020_s_at	-0.525393	0.69477	0.00321358	0.0650355	LANCL1
221188_s_at	0.401722	1.32108	0.00322848	0.0650454	CIDEB
203145_at	-0.447658	0.733232	0.00322825	0.0650454	SPAG5
205055_at	-0.813694	0.568923	0.00324013	0.065177	ITGAE
221760_at	0.974164	1.9645	0.00324622	0.0651961	MAN1A1
200673_at	0.638063	1.55624	0.00325998	0.0652201	LAPTM4A
202260_s_at	-0.398468	0.758663	0.00326137	0.0652201	STXBP1
204835_at	-0.431768	0.741353	0.0032628	0.0652201	POLA1
213385_at	-0.585465	0.666434	0.00327701	0.0654013	CHN2
209539_at	0.56035	1.47463	0.003309	0.065833	ARHGEF6
211733_x_at	-0.61489	0.65298	0.00330808	0.065833	SCP2
220668_s_at	0.740659	1.67094	0.0033187	0.0659229	DNMT3B
208808_s_at	-0.765982	0.588053	0.00333504	0.0661441	HMGB2
208940_at	-0.520159	0.697295	0.00334118	0.0661627	SEPHS1
217720_at	-0.408194	0.753566	0.00336738	0.0664743	CHCHD2
212538_at	-0.634841	0.644012	0.00336457	0.0664743	DOCK9
208407_s_at	0.475369	1.39027	0.0033975	0.0669651	CTNND1
210889_s_at	0.250048	1.18925	0.0034065	0.0670385	FCGR2B
220840_s_at	-0.469808	0.722061	0.00341538	0.0671094	C1orf112
202787_s_at	0.596971	1.51254	0.00342738	0.0672412	MAPKAPK3
203099_s_at	0.348623	1.27334	0.00343819	0.0673494	CDYL
217989_at	0.685911	1.60872	0.00349113	0.0678227	HSD17B11
205170_at	0.341229	1.26684	0.00347863	0.0678227	STAT2
204561_x_at	0.329243	1.25635	0.00349436	0.0678227	APOC2
220354_at	-0.22138	0.857744	0.00347643	0.0678227	MCF2L-AS1
209219_at	-0.365996	0.775933	0.00348344	0.0678227	RDBP
202713_s_at	-0.401616	0.75701	0.00349254	0.0678227	KIAA0391
222077_s_at	-0.626826	0.6476	0.00350978	0.0680181	RACGAP1
214669_x_at	0.961149	1.94686	0.00354391	0.0682585	IGKC
202080_s_at	0.423191	1.34089	0.00356451	0.0682585	TRAK1
202637_s_at	0.367374	1.29	0.00354043	0.0682585	ICAM1
205768_s_at	0.168689	1.12404	0.0035658	0.0682585	SLC27A2
218877_s_at	-0.406134	0.754643	0.00355929	0.0682585	TRMT11
201953_at	-0.442421	0.735898	0.00353418	0.0682585	CIB1
215772_x_at	-0.569797	0.673711	0.00357051	0.0682585	SUCLG2
210052_s_at	-0.665847	0.630319	0.00355746	0.0682585	TPX2
221011_s_at	-0.682861	0.622929	0.00356644	0.0682585	LBH
205983_at	0.625839	1.54311	0.00358652	0.0684443	DPEP1
208460_at	-0.253354	0.838943	0.003591	0.0684443	GJC1
222251_s_at	-0.351275	0.783891	0.00363653	0.0692083	GMEB2
37201_at	-0.190685	0.87619	0.00366756	0.0695907	ITIH4
213137_s_at	-0.561162	0.677756	0.00366591	0.0695907	PTPN2
202377_at	0.599053	1.51472	0.00367797	0.0696218	LEPROT
205919_at	0.593324	1.50872	0.00368016	0.0696218	HBE1
214251_s_at	0.771264	1.70677	0.00371414	0.0696429	NUMA1
208436_s_at	0.715463	1.64201	0.00371329	0.0696429	IRF7
212719_at	0.576708	1.49144	0.00369323	0.0696429	PHLPP1
207714_s_at	0.330879	1.25778	0.00371257	0.0696429	SERPINH1
207907_at	0.316597	1.24539	0.00368979	0.0696429	TNFSF14
217745_s_at	-0.508168	0.703115	0.00370185	0.0696429	NAA50
212287_at	-0.489395	0.712324	0.00372554	0.0697537	SUZ12
201695_s_at	0.699549	1.624	0.00373545	0.0698365	PNP
204192_at	0.69881	1.62317	0.00380543	0.070569	CD37
208273_at	0.281993	1.21587	0.00379048	0.070569	ZNF695
213709_at	-0.236641	0.848719	0.00379731	0.070569	BHLHB9
213007_at	-0.557934	0.679274	0.00379247	0.070569	FANCI
203764_at	-0.714428	0.609447	0.00380794	0.070569	DLGAP5
219806_s_at	-0.798279	0.575035	0.00380259	0.070569	C11orf75
209183_s_at	0.356515	1.28033	0.00382867	0.0708498	C10orf10
217800_s_at	-0.865211	0.548966	0.00383449	0.0708544	NDFIP1
205786_s_at	1.23378	2.35182	0.00385207	0.071076	ITGAM
203388_at	0.479471	1.39423	0.00386591	0.0711249	ARRB2
219657_s_at	0.417828	1.33591	0.00386135	0.0711249	KLF3
202354_s_at	0.503011	1.41717	0.00387221	0.0711379	GTF2F1
203164_at	-0.534741	0.690282	0.00391483	0.071817	SLC33A1
201564_s_at	0.480913	1.39563	0.00395466	0.0721964	FSCN1
208104_s_at	0.351308	1.27572	0.00395362	0.0721964	TSC22D4
205559_s_at	-0.313843	0.804496	0.00395822	0.0721964	PCSK5
206485_at	-0.38313	0.766772	0.00394708	0.0721964	CD5
205661_s_at	0.340486	1.26618	0.0040257	0.0732659	FLAD1
202365_at	-0.429937	0.742294	0.00402839	0.0732659	UNC119B
220261_s_at	-0.373612	0.771848	0.00403586	0.0732969	ZDHHC4
206308_at	-0.268747	0.83004	0.00406597	0.0735602	TRDMT1
203160_s_at	-0.27578	0.826004	0.00405664	0.0735602	RNF8
211795_s_at	-0.813678	0.56893	0.00406771	0.0735602	FYB
208873_s_at	0.565685	1.48009	0.00407607	0.0736066	REEP5
204417_at	0.773578	1.7095	0.00409989	0.0739318	GALC
207727_s_at	-0.298459	0.81312	0.00413414	0.0744438	MUTYH
213492_at	0.197922	1.14704	0.00415713	0.0747519	COL2A1
212638_s_at	-0.585275	0.666522	0.00419249	0.0751698	WWP1
209430_at	-0.586557	0.66593	0.00419811	0.0751698	BTAF1
212774_at	-0.690365	0.619697	0.00419042	0.0751698	ZNF238
203846_at	-0.319293	0.801462	0.00421212	0.0752089	TRIM32
206181_at	-0.68106	0.623707	0.00420997	0.0752089	SLAMF1
218073_s_at	-0.418109	0.748405	0.00427391	0.0762051	TMEM48
218477_at	-0.547883	0.684023	0.00428182	0.0762392	TMEM14A
203432_at	-0.553329	0.681446	0.00429254	0.0763232	TMPO
210658_s_at	0.598336	1.51397	0.00433121	0.0769032	GGA2
207056_s_at	-0.449241	0.732428	0.00435405	0.0772008	SLC4A8
221436_s_at	-0.391966	0.762091	0.00436376	0.0772654	CDCA3
210976_s_at	-0.545916	0.684956	0.00437905	0.0773207	PFKM
218175_at	-0.631718	0.645408	0.00437858	0.0773207	CCDC92
211272_s_at	-0.813848	0.568863	0.00438995	0.0774055	DGKA
202580_x_at	-0.602908	0.658425	0.00441251	0.0776957	FOXM1
202781_s_at	0.307451	1.23752	0.00443431	0.0779715	INPP5K
200802_at	-0.37987	0.768507	0.00445494	0.078226	SARS
219060_at	-0.26078	0.834636	0.00450084	0.0788142	WDYHV1
219389_at	-0.332736	0.794029	0.00449728	0.0788142	SUSD4
203344_s_at	-0.559479	0.678547	0.00451605	0.0789719	RBBP8
202820_at	0.659769	1.57983	0.00456499	0.0797058	AHR
208406_s_at	-0.568557	0.674291	0.00457056	0.0797058	GRAP2
207458_at	-0.238476	0.84764	0.00461959	0.0804505	C8orf51
213539_at	-0.895555	0.53754	0.0046317	0.0805511	CD3D
216468_s_at	-0.178296	0.883746	0.00464924	0.0806355	ZNF682
202705_at	-0.542833	0.686422	0.00464463	0.0806355	CCNB2
204662_at	-0.305969	0.808899	0.00466005	0.0807128	CCP110
201558_at	-0.462241	0.725858	0.00467356	0.0808366	RAE1
203599_s_at	-0.250981	0.840325	0.00468229	0.0808776	WBP4
203879_at	0.64164	1.5601	0.00470946	0.0810168	PIK3CD
201050_at	0.426633	1.34409	0.00470851	0.0810168	PLD3
218730_s_at	-0.307132	0.808247	0.00470158	0.0810168	OGN
215760_s_at	0.432423	1.3495	0.00472502	0.0811746	SBNO2
201170_s_at	0.903197	1.87021	0.00476243	0.0814044	BHLHE40
204401_at	0.553793	1.46794	0.00476688	0.0814044	KCNN4
204651_at	-0.255235	0.837851	0.00477682	0.0814044	NRF1
218040_at	-0.277014	0.825298	0.00477215	0.0814044	PRPF38B
205412_at	-0.595671	0.661737	0.0047626	0.0814044	ACAT1
209714_s_at	-0.698316	0.616291	0.00474793	0.0814044	CDKN3
202075_s_at	0.383453	1.30446	0.00478946	0.0815106	PLTP
205831_at	-1.13842	0.454258	0.0047989	0.0815621	CD2
209520_s_at	-0.341949	0.788975	0.00480662	0.0815677	NCBP1
203279_at	-0.527784	0.693619	0.00481206	0.0815677	EDEM1
203952_at	0.265618	1.20215	0.00486194	0.0822054	ATF6
219336_s_at	-0.330578	0.795218	0.00486261	0.0822054	ASCC1
207161_at	0.539425	1.45339	0.00488456	0.0824667	KIAA0087
205105_at	-0.541145	0.687225	0.00490125	0.082609	MAN2A1
202095_s_at	-0.622385	0.649596	0.00490599	0.082609	BIRC5
208478_s_at	0.401599	1.32097	0.0049308	0.082917	BAX
204360_s_at	0.306785	1.23695	0.00494243	0.0830029	NAGLU
205883_at	1.28693	2.44008	0.00499838	0.0838317	ZBTB16
212596_s_at	-0.422749	0.746002	0.00502594	0.0841829	HMGXB4
207071_s_at	-0.249732	0.841053	0.00503316	0.0841928	ACO1
208459_s_at	0.48589	1.40045	0.00505839	0.0845037	XPO7
204513_s_at	0.579181	1.494	0.00507264	0.0846305	ELMO1
213220_at	-0.33134	0.794798	0.00516599	0.0860496	BBIP1
215307_at	-0.439947	0.737162	0.00517124	0.0860496	ZNF529
203236_s_at	0.430771	1.34795	0.00517893	0.086065	LGALS9
204396_s_at	-0.666705	0.629944	0.00519557	0.0862288	GRK5
214958_s_at	0.541611	1.4556	0.00520941	0.0862333	TMC6
218386_x_at	-0.481603	0.716181	0.00520688	0.0862333	USP16
218115_at	-0.503003	0.705637	0.00522848	0.0864365	ASF1B
219765_at	-0.285659	0.820367	0.00523653	0.0864572	ZNF329
201549_x_at	0.599605	1.5153	0.00526595	0.0866342	KDM5B
206942_s_at	0.28459	1.21806	0.00525699	0.0866342	PMCH
209478_at	-0.277128	0.825232	0.0052677	0.0866342	STRA13
203927_at	0.294367	1.22635	0.0052785	0.0866998	NFKBIE
219734_at	-0.373082	0.772131	0.005313	0.0870778	SIDT1
212813_at	-0.827242	0.563606	0.00531522	0.0870778	JAM3
206647_at	0.471694	1.38674	0.00536981	0.0877383	HBZ
212704_at	-0.367298	0.775233	0.00537264	0.0877383	ZCCHC11
203564_at	-0.466105	0.723917	0.00537624	0.0877383	FANCG
212807_s_at	-0.293739	0.815785	0.00540788	0.0881415	SORT1
209408_at	-0.507904	0.703243	0.00542095	0.0882414	KIF2C
213615_at	-0.226228	0.854867	0.00549122	0.0892709	LPCAT3
212205_at	-0.600426	0.659559	0.00550536	0.0893866	H2AFV
218214_at	-0.4011	0.757281	0.00551953	0.0895023	C12orf44
214039_s_at	1.30763	2.47535	0.00552952	0.08955	LAPTM4B
208675_s_at	0.49238	1.40676	0.00558851	0.0895924	DDOST
213222_at	0.481145	1.39585	0.00557209	0.0895924	PLCB1
206371_at	0.40137	1.32076	0.00554206	0.0895924	FOLR3
221064_s_at	0.159141	1.11662	0.00557949	0.0895924	UNKL
220487_at	-0.196258	0.872811	0.00557084	0.0895924	SNTG2
215143_at	-0.515866	0.699373	0.00557268	0.0895924	DPY19L2P2
209642_at	-0.639002	0.642157	0.00555131	0.0895924	BUB1
206381_at	-0.735143	0.600758	0.00558709	0.0895924	SCN2A
208955_at	-0.478636	0.717656	0.00560634	0.089765	DUT
201081_s_at	0.245713	1.18568	0.00563545	0.0897788	PIP4K2B
218517_at	-0.324085	0.798805	0.00563229	0.0897788	PHF17
207746_at	-0.472978	0.720476	0.00563506	0.0897788	POLQ
208864_s_at	-0.682135	0.623242	0.00561477	0.0897788	TXN
202718_at	-1.0969	0.467521	0.00566377	0.0901171	IGFBP2
205987_at	-0.591364	0.663715	0.00567836	0.0902363	CD1C
213703_at	-0.608071	0.656073	0.00570794	0.0904801	LINC00342
204224_s_at	-0.801579	0.573721	0.00570746	0.0904801	GCH1
222190_s_at	0.34801	1.2728	0.00571854	0.0905352	C16orf58
209205_s_at	0.562799	1.47713	0.00574962	0.0906326	LMO4
202574_s_at	0.440841	1.35739	0.00575321	0.0906326	CSNK1G2
201482_at	0.281974	1.21586	0.00574599	0.0906326	QSOX1
218247_s_at	-0.431564	0.741458	0.00573242	0.0906326	MEX3C
213541_s_at	0.780167	1.71733	0.00578893	0.0910826	ERG
206495_s_at	-0.231982	0.851465	0.0058126	0.0913419	HINFP
219233_s_at	-0.419797	0.74753	0.00582611	0.0914411	GSDMB
211672_s_at	0.718803	1.64582	0.00594615	0.0920749	ARPC4
205297_s_at	0.496862	1.41114	0.00589985	0.0920749	CD79B
214726_x_at	0.474166	1.38911	0.00592089	0.0920749	ADD1
207765_s_at	0.331331	1.25817	0.00590196	0.0920749	KIAA1539
218539_at	0.317074	1.2458	0.00594074	0.0920749	FBXO34
219258_at	-0.307116	0.808256	0.00589912	0.0920749	TIPIN
217842_at	-0.359786	0.77928	0.00594327	0.0920749	LUC7L2
214785_at	-0.374758	0.771235	0.00594202	0.0920749	VPS13A
213682_at	-0.48944	0.712301	0.00591525	0.0920749	NUP50
200783_s_at	-0.567922	0.674588	0.00591729	0.0920749	STMN1
213060_s_at	-1.40892	0.376594	0.00588218	0.0920749	CHI3L2
215903_s_at	-0.276892	0.825367	0.00598591	0.0924652	MAST2
218420_s_at	-0.319557	0.801316	0.005979	0.0924652	PROSER1
208805_at	-0.579462	0.669213	0.00600404	0.0926327	PSMA6
208761_s_at	-0.397057	0.759406	0.0060147	0.0926847	SUMO1
203718_at	0.422972	1.34069	0.00609869	0.0936893	PNPLA6
200752_s_at	0.402804	1.32207	0.006102	0.0936893	CAPN1
212439_at	0.214396	1.16022	0.00608975	0.0936893	IP6K1
215177_s_at	0.741737	1.67219	0.00612095	0.093867	ITGA6
218231_at	0.457998	1.37363	0.00614797	0.0941677	NAGK
201565_s_at	1.13687	2.19904	0.00617816	0.0945161	ID2
202276_at	-0.267541	0.830734	0.00619782	0.0947029	SHFM1
214398_s_at	0.292985	1.22517	0.00622514	0.0950062	IKBKE
206303_s_at	0.404872	1.32397	0.0062782	0.0957011	NUDT4
215471_s_at	0.201524	1.14991	0.00631105	0.095857	MAP7
220892_s_at	-0.395077	0.760449	0.00630876	0.095857	PSAT1
209123_at	-0.497492	0.708337	0.00630564	0.095857	QDPR
202909_at	-0.450068	0.732009	0.00633723	0.0960696	EPM2AIP1
202883_s_at	-0.471481	0.721224	0.00634016	0.0960696	PPP2R1B
203948_s_at	1.5241	2.87607	0.00637731	0.0964029	MPO
203404_at	-0.530896	0.692125	0.00637501	0.0964029	ARMCX2
203661_s_at	0.444669	1.361	0.0064572	0.0970335	TMOD1
212528_at	-0.224454	0.855919	0.00644791	0.0970335	PPPDE2
210694_s_at	-0.355295	0.78171	0.00644481	0.0970335	MID1
209444_at	-0.614626	0.653099	0.00642752	0.0970335	RAP1GDS1
202589_at	-0.666935	0.629843	0.00645421	0.0970335	TYMS
205495_s_at	0.936699	1.91414	0.00649061	0.0973056	GNLY
208652_at	-0.546003	0.684915	0.00648598	0.0973056	PPP2CA
205672_at	-0.34269	0.78857	0.00654191	0.0977289	XPA
201620_at	-0.369734	0.773925	0.00653651	0.0977289	MBTPS1
205830_at	-0.469303	0.722314	0.00653417	0.0977289	CLGN
200887_s_at	0.919444	1.89139	0.00655138	0.0977556	STAT1
217865_at	1.06771	2.09611	0.00656978	0.0979152	RNF130
200954_at	0.373648	1.29562	0.00659296	0.0979335	ATP6V0C
203722_at	0.213441	1.15945	0.00659041	0.0979335	ALDH4A1
219038_at	-0.325615	0.797958	0.00659412	0.0979335	MORC4
208916_at	0.438707	1.35539	0.00661176	0.0980808	SLC1A5
212090_at	0.435473	1.35235	0.00662744	0.0981988	GRINA
209734_at	0.503182	1.41734	0.00666962	0.0984867	NCKAP1L
206622_at	0.45755	1.37321	0.0066701	0.0984867	TRH
219431_at	-0.202962	0.868765	0.00666072	0.0984867	ARHGAP10
202531_at	0.59015	1.5054	0.00671341	0.0989905	IRF1
220246_at	-0.339701	0.790205	0.0067198	0.0989905	CAMK1D
214657_s_at	0.528998	1.44293	0.00674645	0.0991533	NEAT1
203370_s_at	0.252015	1.19087	0.00674123	0.0991533	PDLIM7
211507_s_at	0.293446	1.22556	0.0067663	0.0991682	MTMR3
221290_s_at	0.284113	1.21766	0.00677524	0.0991682	MUM1
203288_at	-0.348119	0.785608	0.00675547	0.0991682	KIAA0355
203132_at	-0.677609	0.625201	0.00677866	0.0991682	RB1
213628_at	0.213877	1.1598	0.00680209	0.0993966	CLCC1
202306_at	-0.442802	0.735704	0.00683355	0.0997416	POLR2G
209136_s_at	0.462095	1.37754	0.00686194	0.0999266	USP10
204686_at	-0.412794	0.751167	0.00685933	0.0999266	IRS1
218302_at	0.409199	1.32795	0.00687384	0.0999853	PSENEN
219109_at	-0.368905	0.77437	0.00689579	0.10019	SPAG16
202870_s_at	-0.763127	0.589218	0.00691083	0.100294	CDC20
207838_x_at	0.587698	1.50285	0.00694246	0.100638	PBXIP1
210107_at	1.15916	2.23327	0.00709545	0.102157	CLCA1
204198_s_at	0.974794	1.96536	0.00707701	0.102157	RUNX3
201200_at	0.611369	1.52771	0.00707482	0.102157	CREG1
214867_at	-0.231536	0.851728	0.00707696	0.102157	LOC100507331
221559_s_at	-0.377879	0.769568	0.00708002	0.102157	MIS12
218577_at	-0.484384	0.714802	0.00709317	0.102157	LRRC40
220306_at	0.651473	1.57077	0.00711694	0.10235	FAM46C
216620_s_at	-0.630795	0.64582	0.00716291	0.102895	ARHGEF10
202838_at	0.514911	1.42891	0.00718207	0.103054	FUCA1
221952_x_at	-0.324842	0.798386	0.00720221	0.10311	TRMT5
201795_at	-0.48753	0.713245	0.00720212	0.10311	LBR
210978_s_at	0.779406	1.71642	0.00723796	0.103295	TAGLN2
220095_at	-0.2196	0.858803	0.00723002	0.103295	CNTLN
220576_at	-0.482075	0.715947	0.00723949	0.103295	PGAP1
219083_at	-0.924072	0.527019	0.00729602	0.103985	SHQ1
205512_s_at	-0.331639	0.794633	0.00732743	0.104315	AIFM1
220326_s_at	0.212969	1.15907	0.00733855	0.104357	ARHGEF40
203257_s_at	-0.383588	0.766529	0.00736075	0.104556	C11orf49
218856_at	-0.605553	0.657219	0.00736948	0.104563	TNFRSF21
203097_s_at	0.670358	1.59147	0.00739516	0.10481	RAPGEF2
221569_at	-0.777001	0.583579	0.00741587	0.104987	AHI1
204258_at	-0.640479	0.6415	0.00748472	0.105843	CHD1
205551_at	0.292701	1.22493	0.00749355	0.105851	SV2B
205298_s_at	-0.32132	0.800337	0.00751195	0.105993	BTN2A2
202644_s_at	-0.637901	0.642647	0.00754182	0.106296	TNFAIP3
209318_x_at	0.876489	1.8359	0.00755855	0.106414	PLAGL1
210105_s_at	-0.446605	0.733768	0.00757416	0.106516	FYN
219751_at	0.280729	1.21481	0.00760842	0.106879	SETD6
214500_at	0.738646	1.66861	0.00762886	0.107048	H2AFY
209218_at	-0.812275	0.569483	0.00765393	0.107282	SQLE
220520_s_at	-0.171834	0.887714	0.00767276	0.107314	NUP62CL
202251_at	-0.391303	0.762441	0.00767315	0.107314	PRPF3
218795_at	-0.338613	0.790801	0.00770189	0.107598	ACP6
214818_at	0.190671	1.14129	0.00771211	0.107622	CCDC57
221223_x_at	0.519149	1.43311	0.00772337	0.107661	CISH
208002_s_at	-0.647805	0.638251	0.00775486	0.107982	ACOT7
201930_at	-0.596298	0.661449	0.00778726	0.108314	MCM6
214433_s_at	0.94179	1.92091	0.00783109	0.108805	SELENBP1
218086_at	0.60806	1.52421	0.0078455	0.108886	NPDC1
212738_at	-0.373476	0.77192	0.00787419	0.109078	ARHGAP19
221637_s_at	-0.41681	0.749079	0.00787646	0.109078	C11orf48
219906_at	-0.311331	0.805898	0.00789626	0.109233	EBLN2
218327_s_at	0.297131	1.2287	0.0079081	0.109278	SNAP29
208680_at	0.576703	1.49144	0.00792684	0.109418	PRDX1
210817_s_at	0.551228	1.46533	0.00796231	0.109788	CALCOCO2
203640_at	0.396753	1.31654	0.00799291	0.110091	MBNL2
204507_s_at	0.294006	1.22604	0.00800515	0.11014	PPP3R1
221962_s_at	0.397878	1.31757	0.00807079	0.110144	UBE2H
207629_s_at	0.396904	1.31668	0.00803698	0.110144	ARHGEF2
204503_at	0.286676	1.21983	0.00804879	0.110144	EVPL
207396_s_at	0.253703	1.19226	0.0080415	0.110144	ALG3
213659_at	-0.23344	0.850604	0.00802472	0.110144	ZNF75D
219513_s_at	-0.237113	0.848441	0.00807474	0.110144	SH2D3A
213140_s_at	-0.334909	0.792834	0.0080654	0.110144	SS18L1
203270_at	-0.361733	0.778229	0.00804719	0.110144	DTYMK
219915_s_at	-0.215582	0.861199	0.0080962	0.110318	SLC16A10
207508_at	-0.481195	0.716384	0.00812217	0.110554	ATP5G3
212423_at	0.192539	1.14277	0.00815495	0.110881	ZCCHC24
211728_s_at	0.191913	1.14228	0.00821979	0.111643	HYAL3
206855_s_at	0.195188	1.14487	0.00826816	0.11218	HYAL2
206670_s_at	0.333146	1.25976	0.00828332	0.112266	GAD1
212184_s_at	0.493247	1.40761	0.00839557	0.113546	TAB2
222209_s_at	-0.475958	0.718989	0.00838976	0.113546	TMEM135
219855_at	-0.522894	0.695974	0.00840837	0.113598	NUDT11
212817_at	-0.244488	0.844115	0.00843298	0.113809	DNAJB5
220334_at	0.169913	1.12499	0.00847898	0.114162	RGS17
219056_at	-0.387173	0.764627	0.00850402	0.114162	RNASEH2B
214741_at	-0.418007	0.748458	0.00848446	0.114162	ZNF131
218355_at	-0.468587	0.722672	0.00850167	0.114162	KIF4A
215884_s_at	-0.497378	0.708393	0.00849777	0.114162	UBQLN2
202514_at	-0.454149	0.72994	0.00854309	0.114566	DLG1
200704_at	0.795086	1.73518	0.00857143	0.114759	LITAF
209307_at	0.479131	1.3939	0.00857552	0.114759	SWAP70
207341_at	0.990789	1.98727	0.00858932	0.114822	PRTN3
205283_at	-0.268476	0.830196	0.00861924	0.11498	FKTN
209066_x_at	-0.302802	0.810676	0.00861459	0.11498	UQCRB
209015_s_at	-0.592394	0.663241	0.00862942	0.114996	DNAJB6
215349_at	-0.253785	0.838693	0.00865319	0.115192	BTBD18
213088_s_at	-0.520663	0.697051	0.00866455	0.115222	DNAJC9
204131_s_at	0.446704	1.36292	0.00867558	0.115248	FOXO3
217789_at	-0.314187	0.804304	0.00870084	0.115463	SNX6
209619_at	1.25612	2.38852	0.0087354	0.115659	CD74
203411_s_at	0.422577	1.34032	0.00875197	0.115659	LMNA
213497_at	0.269149	1.2051	0.00875198	0.115659	ABTB2
221020_s_at	-0.533206	0.691017	0.00874221	0.115659	SLC25A32
213542_at	0.162809	1.11946	0.00877309	0.115818	ZNF710
220495_s_at	-0.380417	0.768215	0.00882212	0.116344	TXNDC15
219412_at	-0.284898	0.820799	0.00885252	0.116624	RAB38
213241_at	0.666124	1.5868	0.00888157	0.116808	PLXNC1
205089_at	-0.221883	0.857445	0.00888486	0.116808	ZNF7
219627_at	-0.352945	0.782984	0.00893253	0.117313	ZNF767
209572_s_at	-0.420648	0.747089	0.00895866	0.117416	EED
218203_at	-0.430315	0.7421	0.00895884	0.117416	ALG5
219990_at	-0.433618	0.740403	0.00896944	0.117434	E2F8
218262_at	-0.296317	0.814329	0.00899625	0.117664	RMND5B
201182_s_at	0.439033	1.3557	0.00901275	0.117759	CHD4
220911_s_at	0.269414	1.20532	0.00908413	0.118569	NYNRIN
205624_at	0.598654	1.5143	0.00910439	0.11859	CPA3
202239_at	0.343259	1.26862	0.00909967	0.11859	PARP4
203981_s_at	-0.304379	0.809791	0.00916506	0.119258	ABCD4
220766_at	-0.13958	0.907783	0.00919991	0.119589	BTG4
202544_at	-0.349057	0.785097	0.00921871	0.119589	GMFB
201735_s_at	-0.568571	0.674285	0.00921173	0.119589	CLCN3
202719_s_at	0.904762	1.87224	0.00926819	0.120051	TES
210215_at	0.507426	1.42151	0.00927318	0.120051	TFR2
205436_s_at	-0.673161	0.627131	0.00931296	0.120443	H2AFX
218212_s_at	-0.239233	0.847196	0.00933593	0.120617	MOCS2
209787_s_at	-0.492902	0.710594	0.00935219	0.120705	HMGN4
219952_s_at	0.192475	1.14272	0.00945665	0.121929	MCOLN1
209096_at	-0.336156	0.792149	0.00951222	0.122522	UBE2V2
200803_s_at	0.486497	1.40104	0.0095601	0.122889	TMBIM6
213471_at	-0.333253	0.793745	0.00955067	0.122889	NPHP4
201999_s_at	0.673626	1.59508	0.00960585	0.123074	DYNLT1
202100_at	0.361851	1.28507	0.00959109	0.123074	RALB
202584_at	-0.223964	0.856209	0.00961318	0.123074	NFX1
218283_at	-0.270222	0.829192	0.00959823	0.123074	SS18L2
221219_s_at	-0.300229	0.812124	0.00964065	0.123265	KLHDC4
212706_at	-0.502998	0.705639	0.00964752	0.123265	RASA4
200701_at	0.5543	1.46846	0.00967126	0.123445	NPC2
202645_s_at	-0.34846	0.785422	0.00968791	0.123533	MEN1
219276_x_at	-0.326463	0.797489	0.00970007	0.123564	C9orf82
219256_s_at	-1.07872	0.473448	0.00974913	0.124065	SH3TC1
209958_s_at	-0.178321	0.883731	0.00983097	0.124856	BBS9
214482_at	-0.278461	0.82447	0.00982514	0.124856	ZBTB25
200657_at	-0.458401	0.727793	0.00985144	0.124991	SLC25A5
208255_s_at	0.387981	1.30856	0.00988804	0.125331	FKBP8
217935_s_at	-0.200741	0.870104	0.0099129	0.125521	UQCC
207219_at	-0.138139	0.90869	0.00993727	0.125704	ZNF643
219452_at	0.448376	1.3645	0.0100814	0.126395	DPEP2
211862_x_at	0.435918	1.35277	0.0100777	0.126395	CFLAR
216063_at	0.372868	1.29492	0.0100479	0.126395	HBBP1
208712_at	0.341082	1.26671	0.0100335	0.126395	CCND1
215271_at	0.161332	1.11832	0.0100528	0.126395	TNN
218716_x_at	-0.340965	0.789513	0.0100233	0.126395	MTO1
202536_at	-0.454697	0.729663	0.010081	0.126395	CHMP2B
221776_s_at	-0.480671	0.716644	0.0100559	0.126395	BRD7
215731_s_at	-0.515083	0.699753	0.0100244	0.126395	MPHOSPH9
201490_s_at	0.573654	1.48829	0.0101216	0.126746	PPIF
203484_at	-0.493122	0.710486	0.0101293	0.126746	SEC61G
216910_at	0.276629	1.21136	0.0101667	0.127089	XPNPEP2
221511_x_at	0.300327	1.23142	0.0101866	0.127212	CCPG1
206920_s_at	0.274868	1.20988	0.0102098	0.127377	GLE1
201507_at	-0.297375	0.813732	0.0102285	0.127485	PFDN1
218572_at	-0.317565	0.802423	0.0103548	0.128932	CHMP4A
218619_s_at	-0.205186	0.867427	0.0104003	0.129373	SUV39H1
209878_s_at	0.366301	1.28904	0.0104606	0.129996	RELA
205632_s_at	0.381574	1.30276	0.0104852	0.130047	PIP5K1B
214890_s_at	-0.257231	0.836692	0.0104751	0.130047	FAM149A
200760_s_at	0.620787	1.53771	0.0105374	0.130563	ARL6IP5
218646_at	-0.547919	0.684006	0.0105474	0.130563	C4orf27
213009_s_at	-0.434996	0.739696	0.0105738	0.130637	TRIM37
211747_s_at	-0.559773	0.678409	0.0105651	0.130637	LSM5
207128_s_at	0.22269	1.16691	0.0105986	0.130689	ZNF223
214097_at	-0.422791	0.74598	0.0105961	0.130689	RPS21
203186_s_at	0.936868	1.91437	0.0106696	0.131437	S100A4
207690_at	0.282479	1.21628	0.0106951	0.131624	ALX3
204187_at	0.516566	1.43055	0.0107306	0.131805	GMPR
221919_at	-0.412138	0.751509	0.010722	0.131805	LOC100506653
214877_at	0.284051	1.21761	0.0107582	0.13194	CDKAL1
201899_s_at	-0.439218	0.737534	0.0107624	0.13194	UBE2A
202336_s_at	0.70415	1.62918	0.0109001	0.132268	PAM
203073_at	-0.193027	0.874768	0.0108218	0.132268	COG2
207292_s_at	-0.203769	0.868279	0.0108495	0.132268	MAPK7
203538_at	-0.330551	0.795233	0.0108323	0.132268	CAMLG
215203_at	-0.435846	0.73926	0.0108368	0.132268	GOLGA4
207606_s_at	-0.440955	0.736647	0.0109036	0.132268	ARHGAP12
219648_at	-0.465871	0.724034	0.0108746	0.132268	MREG
212621_at	-0.502894	0.70569	0.0109013	0.132268	TMEM194A
211953_s_at	-0.510652	0.701905	0.0108976	0.132268	IPO5
201897_s_at	-0.532208	0.691495	0.0108838	0.132268	CKS1B
200872_at	-0.780917	0.581997	0.0108203	0.132268	S100A10
209724_s_at	-0.242557	0.845246	0.0109209	0.132353	ZFP161
218784_s_at	-0.289965	0.817922	0.0109611	0.132712	C6orf64
222108_at	0.441966	1.35845	0.0110479	0.133637	AMIGO2
209501_at	-0.485304	0.714347	0.0111206	0.134388	CDR2
208594_x_at	0.379891	1.30124	0.0111444	0.134548	LILRA6
204386_s_at	-0.450316	0.731883	0.0111803	0.134726	MRP63
220094_s_at	-0.538356	0.688555	0.0111766	0.134726	CCDC90A
210554_s_at	0.800484	1.74169	0.0112072	0.134922	CTBP2
219445_at	0.172534	1.12704	0.0112525	0.135288	GLTSCR1
221677_s_at	-0.456826	0.728587	0.011259	0.135288	DONSON
219753_at	-0.448393	0.732859	0.0112762	0.135368	STAG3
213213_at	-0.348337	0.785489	0.0112892	0.135396	DIDO1
204301_at	-0.552536	0.681821	0.0113207	0.135646	KBTBD11
212400_at	-0.428899	0.742829	0.0114091	0.136576	FAM102A
218080_x_at	-0.361034	0.778607	0.0114355	0.13663	FAF1
218285_s_at	-0.439909	0.737181	0.0114322	0.13663	BDH2
218816_at	-0.548995	0.683496	0.0114458	0.13663	LRRC1
209208_at	0.366393	1.28913	0.0114691	0.13678	MPDU1
206565_x_at	-0.397511	0.759167	0.011557	0.137698	SMA4
220937_s_at	0.38191	1.30307	0.011595	0.138022	ST6GALNAC4
202902_s_at	0.764672	1.69898	0.0116401	0.138403	CTSS
214768_x_at	0.493763	1.40811	0.0116557	0.138403	IGKV1-5
206790_s_at	-0.360162	0.779077	0.0116597	0.138403	NDUFB1
203185_at	0.678	1.59992	0.0116889	0.138444	RASSF2
210774_s_at	0.509974	1.42402	0.0116958	0.138444	NCOA4
217671_at	-0.291894	0.816829	0.0116903	0.138444	DSERG1
218935_at	0.307499	1.23756	0.0117123	0.13851	EHD3
220651_s_at	-0.407555	0.7539	0.0118054	0.139482	MCM10
203591_s_at	0.678669	1.60066	0.011836	0.139525	CSF3R
205718_at	0.533945	1.44788	0.011842	0.139525	ITGB7
209993_at	0.286825	1.21995	0.0118391	0.139525	ABCB1
202923_s_at	0.386133	1.30689	0.0118921	0.139986	GCLC
220275_at	-0.271402	0.828514	0.0119719	0.140794	CUZD1
215223_s_at	0.627423	1.5448	0.0120116	0.140799	SOD2
220483_s_at	0.295068	1.22694	0.0120166	0.140799	RNF19A
220346_at	-0.184635	0.879871	0.0120021	0.140799	MTHFD2L
219737_s_at	-0.79166	0.577679	0.0120061	0.140799	PCDH9
212599_at	0.928804	1.9037	0.0120291	0.140803	AUTS2
204246_s_at	-0.306112	0.808818	0.0120391	0.140803	DCTN3
221519_at	-0.255655	0.837607	0.0121754	0.142006	FBXW4
201472_at	-0.517834	0.69842	0.0121608	0.142006	VBP1
201528_at	-0.530473	0.692328	0.0121737	0.142006	RPA1
218449_at	-0.316498	0.803017	0.0123057	0.143394	UFSP2
206687_s_at	-0.54988	0.683077	0.0123448	0.143717	PTPN6
203904_x_at	0.310391	1.24004	0.0123886	0.143964	CD82
211071_s_at	-0.703051	0.614272	0.0123775	0.143964	MLLT11
219507_at	0.3664	1.28913	0.0124137	0.144124	RSRC1
220685_at	-0.148065	0.90246	0.012453	0.144448	FAM120C
214777_at	0.408007	1.32685	0.0125102	0.144746	IGKV4-1
216360_x_at	0.246542	1.18636	0.0125043	0.144746	RRP12
202554_s_at	-0.317108	0.802677	0.0125128	0.144746	GSTM3
209417_s_at	0.481909	1.39659	0.0125502	0.144914	IFI35
211136_s_at	0.44075	1.35731	0.0125436	0.144914	CLPTM1
211919_s_at	-0.593318	0.662817	0.0126087	0.145458	CXCR4
209523_at	-0.327994	0.796643	0.0126324	0.145599	TAF2
217751_at	0.384551	1.30545	0.0126592	0.145775	GSTK1
221049_s_at	0.268798	1.2048	0.0127042	0.146029	POLL
213846_at	-0.473291	0.72032	0.012695	0.146029	COX7C
209018_s_at	0.235704	1.17748	0.012728	0.146075	PINK1
213420_at	-0.151673	0.900206	0.0127311	0.146075	DHX57
211675_s_at	0.776905	1.71345	0.0127723	0.146148	MDFIC
218373_at	-0.276015	0.825869	0.0127835	0.146148	AKTIP
202209_at	-0.326574	0.797428	0.0127627	0.146148	LSM3
210240_s_at	-0.491928	0.711074	0.0127714	0.146148	CDKN2D
212725_s_at	-0.384799	0.765886	0.0128493	0.146769	TUG1
202219_at	0.447497	1.36367	0.0128873	0.146934	SLC6A8
208979_at	-0.252017	0.839722	0.0128965	0.146934	NCOA6
219335_at	-0.319674	0.801251	0.012902	0.146934	ARMCX5
218281_at	-0.341571	0.789181	0.0129216	0.146934	MRPL48
202447_at	-0.385548	0.765488	0.0129188	0.146934	DECR1
201039_s_at	0.421331	1.33916	0.0129597	0.147228	RAD23A
222133_s_at	-0.199597	0.870794	0.0129909	0.147228	PHF20L1
217870_s_at	-0.389791	0.76324	0.0129938	0.147228	CMPK1
203647_s_at	-0.407712	0.753818	0.0129751	0.147228	FDX1
212805_at	-0.405385	0.755035	0.0130839	0.148117	PRUNE2
201648_at	0.510725	1.42477	0.0131547	0.14839	JAK1
203686_at	0.28951	1.22223	0.0131538	0.14839	MPG
204126_s_at	-0.418101	0.748409	0.0131541	0.14839	CDC45
213623_at	-0.452706	0.730671	0.0131391	0.14839	KIF3A
213327_s_at	0.306206	1.23645	0.0131967	0.1486	USP12
213555_at	-0.12503	0.916985	0.013193	0.1486	RWDD2A
218064_s_at	0.413918	1.3323	0.0132311	0.148856	AKAP8L
213311_s_at	0.413963	1.33234	0.0132973	0.149204	TCF25
219675_s_at	0.336488	1.26268	0.0132876	0.149204	UXS1
205130_at	0.252714	1.19145	0.0132916	0.149204	MOK
207734_at	-0.40158	0.757029	0.0133301	0.14944	LAX1
220051_at	0.501754	1.41593	0.0133882	0.149726	PRSS21
207106_s_at	0.318059	1.24665	0.0133863	0.149726	LTK
219378_at	-0.478065	0.71794	0.0133909	0.149726	NAA16
202129_s_at	0.527614	1.44154	0.0134037	0.149737	RIOK3
206550_s_at	-0.324532	0.798557	0.0134605	0.15024	NUP155
219382_at	0.176521	1.13015	0.0134733	0.150251	SERTAD3
34726_at	-0.407207	0.754082	0.0134948	0.150359	CACNB3
203035_s_at	-0.224654	0.8558	0.0135356	0.15057	PIAS3
204558_at	-0.365374	0.776267	0.0135404	0.15057	RAD54L
38158_at	-0.409916	0.752667	0.0135492	0.15057	ESPL1
203476_at	0.525133	1.43907	0.0136017	0.15102	TPBG
205698_s_at	-0.265896	0.831682	0.0137308	0.152188	MAP2K6
218789_s_at	-0.31784	0.80227	0.0137264	0.152188	C11orf71
218764_at	-0.651293	0.636709	0.0137898	0.152709	PRKCH
217886_at	0.345322	1.27043	0.0138942	0.152976	EPS15
203263_s_at	-0.212843	0.862835	0.0138982	0.152976	ARHGEF9
219406_at	-0.225814	0.855113	0.013863	0.152976	C1orf50
208249_s_at	-0.353459	0.782705	0.0138623	0.152976	TGDS
218755_at	-0.442566	0.735825	0.0138443	0.152976	KIF20A
218597_s_at	-0.533794	0.690736	0.0138897	0.152976	CISD1
218823_s_at	-0.550043	0.683	0.013879	0.152976	KCTD9
210139_s_at	0.214268	1.16011	0.0139167	0.153048	PMP22
209311_at	0.277821	1.21236	0.0139438	0.153213	BCL2L2
209272_at	-0.478469	0.717739	0.0140612	0.154237	NAB1
203910_at	-0.7628	0.589352	0.0140492	0.154237	ARHGAP29
212443_at	0.708243	1.63381	0.014118	0.154533	NBEAL2
203680_at	0.623225	1.54031	0.0141501	0.154533	PRKAR2B
211692_s_at	0.28462	1.21809	0.0141787	0.154533	BBC3
215983_s_at	0.193981	1.14392	0.0141607	0.154533	UBXN8
212983_at	-0.351892	0.783556	0.0141776	0.154533	HRAS
213483_at	-0.364336	0.776827	0.0141973	0.154533	PPWD1
217936_at	-0.366992	0.775398	0.0141432	0.154533	ARHGAP5
219286_s_at	-0.415681	0.749666	0.0141095	0.154533	RBM15
207760_s_at	-0.534584	0.690357	0.0141976	0.154533	NCOR2
211528_x_at	0.600972	1.51674	0.0142447	0.154913	HLA-G
200632_s_at	0.44409	1.36046	0.0143963	0.156398	NDRG1
220041_at	-0.307235	0.808189	0.0144059	0.156398	PIGZ
218658_s_at	0.165131	1.12127	0.0144654	0.156776	ACTR8
57739_at	-0.657135	0.634136	0.0144552	0.156776	DND1
220110_s_at	0.289453	1.22218	0.0144809	0.15681	NXF3
203175_at	0.281102	1.21512	0.0145331	0.157137	RHOG
203967_at	-0.418891	0.748	0.0145358	0.157137	CDC6
213779_at	0.503534	1.41768	0.0146292	0.157744	EMID1
218076_s_at	0.298151	1.22957	0.0146204	0.157744	ARHGAP17
220609_at	-0.232078	0.851408	0.0146121	0.157744	LOC202181
217104_at	-0.249665	0.841092	0.0146748	0.158102	ST20
207828_s_at	-0.563778	0.676528	0.0147129	0.158378	CENPF
200852_x_at	0.468511	1.38368	0.0147357	0.15849	GNB2
206028_s_at	0.196433	1.14586	0.0147668	0.15869	MERTK
203660_s_at	-0.339865	0.790115	0.0147819	0.158719	PCNT
218950_at	0.268871	1.20486	0.0148243	0.159039	ARAP3
212574_x_at	0.530762	1.44469	0.0149425	0.1595	C19orf6
213633_at	0.272797	1.20815	0.014916	0.1595	SH3BP1
207551_s_at	-0.326894	0.797251	0.0149426	0.1595	MSL3
218061_at	-0.378198	0.769398	0.0149057	0.1595	MEA1
218741_at	-0.396898	0.759489	0.0149147	0.1595	CENPM
221931_s_at	-0.569779	0.67372	0.0149378	0.1595	SEH1L
205004_at	-0.156849	0.896982	0.0150112	0.159748	NKRF
220050_at	-0.265235	0.832063	0.0149941	0.159748	C9orf9
216088_s_at	-0.324394	0.798634	0.015016	0.159748	PSMA7
218683_at	-0.49805	0.708063	0.0150033	0.159748	PTBP2
218642_s_at	-0.424709	0.744989	0.0150788	0.160281	CHCHD7
213248_at	-0.230602	0.852279	0.0151635	0.161048	LOC730101
218265_at	-0.343056	0.78837	0.0152074	0.161379	SECISBP2
204152_s_at	0.642011	1.5605	0.0152404	0.161594	MFNG
209002_s_at	0.193223	1.14332	0.015293	0.161978	CALCOCO1
203985_at	-0.205798	0.867059	0.0153021	0.161978	ZNF212
217628_at	0.23503	1.17693	0.0154146	0.163033	CLIC5
202455_at	0.345171	1.2703	0.0154669	0.163314	HDAC5
214429_at	-0.404936	0.75527	0.0154587	0.163314	MTMR6
209190_s_at	-0.361307	0.778459	0.0155498	0.164054	DIAPH1
218858_at	0.649083	1.56817	0.015599	0.164436	DEPTOR
219904_at	-0.146658	0.903341	0.0156915	0.165068	ZSCAN5A
211929_at	-0.527509	0.693752	0.0156979	0.165068	HNRNPA3
213166_x_at	-0.594971	0.662058	0.0156936	0.165068	MZT2A
212016_s_at	0.824917	1.77143	0.0157212	0.165177	PTBP1
214043_at	-0.596918	0.661165	0.0157461	0.165301	PTPRD
203708_at	0.637774	1.55593	0.0157672	0.165386	PDE4B
204167_at	0.18425	1.13623	0.015799	0.16543	BTD
218375_at	-0.290001	0.817902	0.0157864	0.16543	NUDT9
206102_at	-0.556696	0.679857	0.0158104	0.16543	GINS1
212705_x_at	0.296926	1.22852	0.0158417	0.165621	PNPLA2
201377_at	-0.354419	0.782185	0.0159076	0.166174	UBAP2L
218441_s_at	-0.184505	0.879951	0.0159488	0.166468	RPAP1
212434_at	-0.256951	0.836855	0.0159667	0.166517	GRPEL1
205677_s_at	-0.307219	0.808198	0.0159902	0.166626	DLEU1
219988_s_at	0.324748	1.25245	0.0160398	0.166983	RNF220
214876_s_at	-0.170523	0.88852	0.0160508	0.166983	TUBGCP5
396_f_at	0.309727	1.23947	0.0162684	0.169007	EPOR
212818_s_at	-0.219389	0.858929	0.0162851	0.169007	ASB1
208424_s_at	-0.23933	0.847138	0.0162852	0.169007	CIAPIN1
218629_at	-0.239576	0.846994	0.0163071	0.169097	SMO
206833_s_at	-0.24654	0.842916	0.0164347	0.17017	ACYP2
212801_at	-0.340799	0.789604	0.0164374	0.17017	CIT
212383_at	0.258024	1.19584	0.0164602	0.170267	ATP6V0A1
212194_s_at	0.240946	1.18177	0.0164793	0.170326	TM9SF4
209330_s_at	-0.447641	0.733241	0.0165733	0.171158	HNRNPD
203704_s_at	0.548742	1.46281	0.0165904	0.171196	RREB1
218082_s_at	-0.457436	0.728279	0.0166345	0.171512	UBP1
200853_at	-0.491267	0.7114	0.0166761	0.171802	H2AFZ
203149_at	0.282715	1.21648	0.0167105	0.172017	PVRL2
204587_at	-0.233997	0.850276	0.0167241	0.172018	SLC25A14
202181_at	0.474342	1.38928	0.0167509	0.172154	KIAA0247
204774_at	-0.583289	0.66744	0.0167834	0.172348	EVI2A
221479_s_at	0.58278	1.49773	0.0168714	0.172852	BNIP3L
218011_at	-0.383766	0.766434	0.0168732	0.172852	UBL5
203856_at	-0.51165	0.70142	0.0168582	0.172852	VRK1
219494_at	-0.264131	0.8327	0.0169206	0.173198	RAD54B
219004_s_at	-0.271083	0.828697	0.0169486	0.173345	MIS18A
218505_at	-0.456397	0.728804	0.0169683	0.173407	WDR59
219339_s_at	0.257638	1.19552	0.0169921	0.173427	EHMT1
218888_s_at	-0.677244	0.625359	0.0169976	0.173427	NETO2
202910_s_at	0.579734	1.49457	0.0170626	0.17383	CD97
221345_at	0.237609	1.17904	0.0170645	0.17383	FFAR2
212726_at	-0.294227	0.815509	0.0170783	0.173832	PHF2
217294_s_at	0.905584	1.8733	0.0171367	0.174082	ENO1
219281_at	0.39453	1.31451	0.0172053	0.174082	MSRA
202888_s_at	0.394044	1.31407	0.0171663	0.174082	ANPEP
213256_at	0.268256	1.20435	0.0172124	0.174082	2012-03-03
204715_at	-0.231926	0.851498	0.0171948	0.174082	PANX1
220157_x_at	-0.234925	0.849729	0.0171979	0.174082	PLEKHA8P1
209625_at	-0.284964	0.820762	0.0171944	0.174082	PIGH
220419_s_at	-0.363702	0.777168	0.0172083	0.174082	USP25
211911_x_at	0.873745	1.83241	0.0172357	0.174179	HLA-B
218566_s_at	-0.29575	0.814649	0.0172958	0.174648	CHORDC1
218445_at	-0.281994	0.822453	0.0173395	0.17495	H2AFY2
208743_s_at	-0.493008	0.710542	0.0173636	0.175055	YWHAB
212224_at	0.426507	1.34398	0.0173936	0.175131	ALDH1A1
219758_at	-0.146326	0.903548	0.0173987	0.175131	TTC26
218456_at	-0.475374	0.71928	0.0174156	0.175162	CAPRIN2
204632_at	0.21277	1.15891	0.0174511	0.17538	RPS6KA4
201584_s_at	-0.418642	0.748128	0.0174831	0.175563	DDX39A
204269_at	0.330729	1.25765	0.0175172	0.175628	PIM2
202406_s_at	-0.323224	0.799282	0.0175167	0.175628	TIAL1
209166_s_at	0.364198	1.28717	0.0175556	0.175736	MAN2B1
203633_at	-0.385028	0.765764	0.0175496	0.175736	CPT1A
220252_x_at	0.217759	1.16293	0.0176004	0.176045	CXorf21
222157_s_at	0.284353	1.21786	0.0176173	0.176076	WDR48
219029_at	-0.228628	0.853446	0.0176335	0.1761	C5orf28
212035_s_at	0.34096	1.2666	0.0178116	0.177321	EXOC7
207480_s_at	0.233626	1.17579	0.017799	0.177321	MEIS2
213223_at	-0.278652	0.824361	0.017788	0.177321	RPL28
210910_s_at	-0.393987	0.761024	0.0177778	0.177321	POMZP3
214575_s_at	0.97117	1.96043	0.0178971	0.177894	AZU1
204146_at	-0.510466	0.701995	0.0178862	0.177894	RAD51AP1
219221_at	0.192253	1.14255	0.0179333	0.178114	ZBTB38
208894_at	1.20991	2.31323	0.0180105	0.178185	HLA-DRA
212481_s_at	0.72736	1.65561	0.0179812	0.178185	TPM4
219822_at	-0.256243	0.837265	0.0180044	0.178185	MTRF1
218046_s_at	-0.347472	0.78596	0.017971	0.178185	MRPS16
212126_at	-0.420583	0.747123	0.0179994	0.178185	CBX5
207419_s_at	0.70458	1.62967	0.0180261	0.178201	RAC2
217979_at	0.640398	1.55876	0.0180995	0.178372	TSPAN13
221882_s_at	0.251489	1.19043	0.0180725	0.178372	TMEM8A
203499_at	0.233828	1.17595	0.0180907	0.178372	EPHA2
220585_at	-0.369838	0.77387	0.0180579	0.178372	HKDC1
206148_at	0.291814	1.22418	0.018134	0.178573	IL3RA
204122_at	0.976178	1.96725	0.0181625	0.178577	TYROBP
209268_at	-0.410482	0.752372	0.0181491	0.178577	VPS45
202441_at	0.438841	1.35551	0.0182733	0.178785	ERLIN1
203827_at	0.339903	1.26567	0.0182662	0.178785	WIPI1
206395_at	0.178747	1.1319	0.0182821	0.178785	DGKG
210051_at	0.174561	1.12862	0.0182275	0.178785	RAPGEF3
214031_s_at	-0.133319	0.911732	0.0182631	0.178785	KRT7
211707_s_at	-0.241612	0.845799	0.0182543	0.178785	IQCB1
210239_at	-0.602279	0.658712	0.0182781	0.178785	IRX5
202771_at	0.5123	1.42632	0.0183234	0.178818	PIEZO1
212670_at	0.31504	1.24405	0.0183194	0.178818	ELN
219642_s_at	-0.221389	0.857739	0.0183277	0.178818	PEX5L
219347_at	-0.281889	0.822513	0.0183509	0.178821	NUDT15
213093_at	-0.857652	0.55185	0.0183561	0.178821	PRKCA
208969_at	-0.273243	0.827458	0.0183922	0.179036	NDUFA9
201061_s_at	1.01088	2.01514	0.0184134	0.179037	STOM
213490_s_at	0.51338	1.42739	0.0184205	0.179037	MAP2K2
207305_s_at	-0.320767	0.800644	0.018479	0.179468	TRAPPC8
204203_at	0.705552	1.63077	0.0185008	0.179507	CEBPG
218376_s_at	0.646484	1.56535	0.0186066	0.179507	MICAL1
217748_at	0.402224	1.32154	0.0186237	0.179507	ADIPOR1
213174_at	0.318948	1.24742	0.0185973	0.179507	TTC9
219650_at	-0.153839	0.898855	0.0185277	0.179507	ERCC6L
221207_s_at	-0.22391	0.856242	0.018567	0.179507	NBEA
201871_s_at	-0.241872	0.845648	0.0185354	0.179507	UBXN1
208668_x_at	-0.280031	0.823573	0.0186245	0.179507	HMGN2
201543_s_at	-0.466283	0.723827	0.0186339	0.179507	SAR1A
219396_s_at	-0.47359	0.72017	0.018553	0.179507	NEIL1
203408_s_at	-0.505395	0.704467	0.0186383	0.179507	SATB1
206619_at	-0.133849	0.911397	0.0186858	0.179691	DKK4
211765_x_at	-0.271057	0.828712	0.018672	0.179691	PPIA
200727_s_at	0.654569	1.57415	0.0187021	0.179713	ACTR2
211676_s_at	0.613777	1.53026	0.018783	0.179992	IFNGR1
216855_s_at	0.40272	1.322	0.0187893	0.179992	HNRNPU
213083_at	0.174575	1.12863	0.0188161	0.179992	SLC35D2
208089_s_at	-0.168044	0.890048	0.0187694	0.179992	TDRD3
200679_x_at	-0.416462	0.74926	0.01879	0.179992	HMGB1
209368_at	-0.653908	0.635557	0.0188031	0.179992	EPHX2
221927_s_at	-0.181535	0.881764	0.0188413	0.180097	ABHD11
216041_x_at	0.585513	1.50057	0.0189034	0.180555	GRN
202837_at	0.152404	1.11142	0.0189565	0.180703	TRAFD1
222304_x_at	-0.335452	0.792536	0.0189583	0.180703	OR7E47P
219449_s_at	-0.459279	0.727349	0.0189615	0.180703	TMEM70
204439_at	0.944371	1.92435	0.018995	0.180886	IFI44L
202893_at	-0.233401	0.850627	0.019018	0.18097	UNC13B
212397_at	0.494484	1.40882	0.0190504	0.180975	RDX
213018_at	0.326962	1.25437	0.0190613	0.180975	GATAD1
202466_at	-0.351914	0.783544	0.019052	0.180975	PAPD7
210075_at	0.318644	1.24716	0.0191218	0.181144	2012-03-02
202824_s_at	-0.399913	0.757904	0.0191009	0.181144	TCEB1
201772_at	-0.493201	0.710447	0.0191217	0.181144	AZIN1
217430_x_at	0.215156	1.16083	0.0191504	0.181145	COL1A1
207996_s_at	-0.565082	0.675917	0.019142	0.181145	C18orf1
217118_s_at	0.380728	1.302	0.0191671	0.181168	KIAA0930
207992_s_at	0.365037	1.28791	0.0191949	0.181296	AMPD3
210160_at	0.156232	1.11437	0.0192112	0.181315	PAFAH1B2
203365_s_at	0.246289	1.18615	0.0192483	0.181397	MMP15
207187_at	0.244732	1.18487	0.0192484	0.181397	JAK3
206722_s_at	0.254299	1.19276	0.019299	0.18174	LPAR2
211222_s_at	0.191552	1.14199	0.0193513	0.182096	HAP1
212709_at	-0.295049	0.815045	0.0193912	0.182096	NUP160
218185_s_at	-0.374496	0.771375	0.0193942	0.182096	ARMC1
201877_s_at	-0.50727	0.703552	0.0193876	0.182096	PPP2R5C
221692_s_at	-0.373453	0.771932	0.0194308	0.182305	MRPL34
203118_at	-0.198161	0.871661	0.0194465	0.182318	PCSK7
206849_at	-0.177587	0.884181	0.0194709	0.182382	GABRG2
206274_s_at	-0.246243	0.843089	0.019482	0.182382	CROCC
210314_x_at	0.511284	1.42532	0.0194965	0.182384	TNFSF13
208986_at	-0.488161	0.712933	0.0195166	0.182437	TCF12
208758_at	-0.523864	0.695507	0.0195946	0.183032	ATIC
203919_at	-0.391892	0.76213	0.0196611	0.183518	TCEA2
209815_at	0.578099	1.49288	0.019794	0.183687	PTCH1
210446_at	0.320375	1.24865	0.0198236	0.183687	GATA1
219417_s_at	0.201305	1.14974	0.0198067	0.183687	C17orf59
221265_s_at	-0.168974	0.889475	0.0197689	0.183687	C15orf44
214005_at	-0.242767	0.845123	0.0198013	0.183687	GGCX
219592_at	-0.301404	0.811462	0.0197603	0.183687	MCPH1
217843_s_at	-0.325709	0.797906	0.0197562	0.183687	MED4
221645_s_at	-0.355913	0.781375	0.0198144	0.183687	ZNF83
217526_at	-0.372225	0.77259	0.0197975	0.183687	NFATC2IP
204162_at	-0.480215	0.716871	0.0197831	0.183687	NDC80
217645_at	-0.258433	0.835996	0.0198428	0.18373	COX16
202386_s_at	0.413594	1.332	0.0198879	0.18388	KIAA0430
201653_at	-0.388856	0.763735	0.0198859	0.18388	CNIH
204684_at	0.219121	1.16402	0.0199031	0.183887	NPTX1
221836_s_at	-0.237061	0.848472	0.02002	0.184833	TRAPPC9
218545_at	-0.295598	0.814735	0.0200758	0.185203	CCDC91
219978_s_at	-0.644116	0.639885	0.0200892	0.185203	NUSAP1
200839_s_at	0.599465	1.51515	0.0201708	0.185562	CTSB
209892_at	-0.387581	0.76441	0.020172	0.185562	FUT4
200052_s_at	-0.463606	0.725172	0.0201526	0.185562	ILF2
218549_s_at	-0.260414	0.834848	0.020206	0.18574	FAM82B
200974_at	0.249631	1.1889	0.0202641	0.186014	ACTA2
220964_s_at	-0.228393	0.853585	0.0202651	0.186014	RAB1B
202731_at	0.506959	1.42105	0.0202798	0.186015	PDCD4
213716_s_at	0.262037	1.19917	0.020316	0.186079	SECTM1
202532_s_at	-0.368405	0.774639	0.0203086	0.186079	DHFR
204484_at	-0.415205	0.749913	0.0203911	0.186632	PIK3C2B
201473_at	0.522944	1.43688	0.0204222	0.186782	JUNB
206133_at	0.485273	1.39985	0.0204631	0.187022	XAF1
203313_s_at	0.500294	1.4145	0.0205396	0.187141	TGIF1
207809_s_at	0.255581	1.19382	0.020517	0.187141	ATP6AP1
205847_at	0.203491	1.15148	0.0205343	0.187141	PRSS22
220081_x_at	-0.241463	0.845887	0.0205497	0.187141	HSD17B7
210063_at	-0.346845	0.786302	0.0205434	0.187141	SARDH
212535_at	0.487351	1.40187	0.020587	0.187212	MEF2A
205034_at	-0.425285	0.744692	0.0205814	0.187212	CCNE2
50314_i_at	0.303344	1.234	0.0206971	0.187568	C20orf27
217851_s_at	-0.262332	0.833739	0.0206614	0.187568	SLMO2
203119_at	-0.288726	0.818624	0.0206843	0.187568	CCDC86
222307_at	-0.298498	0.813098	0.0206999	0.187568	LOC282997
212447_at	-0.311269	0.805932	0.020659	0.187568	KBTBD2
217829_s_at	-0.234225	0.850141	0.0208359	0.188531	USP39
206055_s_at	-0.37903	0.768954	0.020828	0.188531	SNRPA1
207426_s_at	0.663188	1.58358	0.0209128	0.188709	TNFSF4
219162_s_at	-0.265901	0.831679	0.0209059	0.188709	MRPL11
203613_s_at	-0.397389	0.759231	0.0209149	0.188709	NDUFB6
211700_s_at	-0.492985	0.710553	0.0208912	0.188709	TRO
221824_s_at	0.64644	1.5653	0.0209344	0.188751	2012-03-08
201601_x_at	0.794255	1.73418	0.0210749	0.18974	IFITM1
214913_at	0.259805	1.19732	0.0210889	0.18974	ADAMTS3
216926_s_at	0.168312	1.12374	0.021074	0.18974	MAU2
201910_at	-0.243175	0.844884	0.0211344	0.189881	FARP1
218201_at	-0.319946	0.8011	0.0211296	0.189881	NDUFB2
217691_x_at	0.181359	1.13395	0.0212577	0.190854	SLC16A3
210312_s_at	-0.329224	0.795964	0.0213277	0.191347	IFT20
206019_at	-0.225226	0.855461	0.0213664	0.191559	RBM19
212473_s_at	0.619597	1.53645	0.0214094	0.191809	MICAL2
221619_s_at	-0.465476	0.724232	0.0214318	0.191875	MTCH1
201803_at	-0.29879	0.812934	0.0214799	0.19217	POLR2B
203217_s_at	-0.278516	0.824439	0.0214986	0.192203	ST3GAL5
218899_s_at	0.636681	1.55475	0.0215965	0.192447	BAALC
221745_at	0.441771	1.35827	0.0215424	0.192447	DCAF7
210393_at	0.242068	1.18269	0.0216166	0.192447	LGR5
209688_s_at	-0.319923	0.801112	0.0216062	0.192447	CCDC93
212168_at	-0.397504	0.759171	0.0215754	0.192447	RBM12
212458_at	-0.578784	0.669528	0.0216168	0.192447	SPRED2
207196_s_at	0.31967	1.24804	0.0216459	0.192571	TNIP1
202927_at	-0.288595	0.818699	0.0216759	0.192703	PIN1
55093_at	0.238638	1.17988	0.0217059	0.192725	CHPF2
203358_s_at	-0.576211	0.670723	0.0217087	0.192725	EZH2
214831_at	-0.265529	0.831894	0.0217578	0.192996	ELK4
205789_at	-0.688207	0.620625	0.0217695	0.192996	CD1D
201581_at	0.617289	1.53399	0.0218084	0.193206	TMX4
219355_at	-0.473049	0.72044	0.0218574	0.193505	CXorf57
200861_at	-0.201327	0.86975	0.021896	0.193712	CNOT1
213239_at	-0.212775	0.862876	0.0219213	0.1938	PIBF1
205296_at	-0.160656	0.894618	0.0219892	0.194266	RBL1
219692_at	0.154949	1.11338	0.0220732	0.194873	KREMEN2
202092_s_at	-0.305292	0.809279	0.0220931	0.194913	ARL2BP
201328_at	0.680467	1.60266	0.0221418	0.195187	ETS2
202611_s_at	-0.337021	0.791674	0.0221856	0.195187	MED14
201121_s_at	-0.359775	0.779286	0.0221721	0.195187	PGRMC1
203773_x_at	-0.379574	0.768664	0.0221549	0.195187	BLVRA
216698_x_at	-0.182857	0.880957	0.0223069	0.196033	OR7E35P
212021_s_at	-0.524342	0.695276	0.0223125	0.196033	MKI67
217930_s_at	0.238907	1.1801	0.0223621	0.196197	TOLLIP
211754_s_at	-0.157073	0.896843	0.0223526	0.196197	SLC25A17
219359_at	-0.923167	0.52735	0.0224009	0.196402	ATHL1
217792_at	0.320354	1.24864	0.0225002	0.197136	SNX5
211926_s_at	0.289002	1.22179	0.0225267	0.197233	MYH9
212247_at	-0.296689	0.814118	0.0225924	0.197672	NUP205
201380_at	0.186767	1.13821	0.0226172	0.197753	CRTAP
221972_s_at	0.368639	1.29113	0.0226592	0.197962	SDF4
210529_s_at	0.312039	1.24146	0.0226723	0.197962	FAM115A
220765_s_at	-0.482894	0.715541	0.0227029	0.198094	LIMS2
219732_at	-0.193865	0.87426	0.022741	0.198289	LPPR1
222327_x_at	-0.244881	0.843885	0.0228019	0.198684	OR7E156P
203829_at	-0.274406	0.826791	0.0228492	0.198879	ELP4
213485_s_at	-0.342609	0.788614	0.0228698	0.198879	ABCC10
203566_s_at	-0.381242	0.767777	0.0228712	0.198879	AGL
205530_at	-0.202691	0.868928	0.0228938	0.19894	ETFDH
212539_at	-0.308708	0.807365	0.0229272	0.198958	CHD1L
209657_s_at	-0.332216	0.794316	0.0229206	0.198958	HSF2
205538_at	-0.172688	0.887188	0.0229554	0.198981	CORO2A
219459_at	-0.199578	0.870805	0.0229702	0.198981	POLR3B
202836_s_at	-0.392261	0.761935	0.0229767	0.198981	TXNL4A
205692_s_at	0.424811	1.3424	0.0230373	0.199057	CD38
214299_at	-0.173993	0.886386	0.023022	0.199057	TOP3A
203988_s_at	-0.34633	0.786583	0.0230341	0.199057	FUT8
209889_at	-0.452076	0.73099	0.0230482	0.199057	SEC31B
204304_s_at	1.10534	2.15149	0.0231397	0.199576	PROM1
205899_at	0.386059	1.30682	0.0231376	0.199576	CCNA1
221143_at	-0.166338	0.891101	0.0232162	0.2001	RPA4
209374_s_at	0.943803	1.92359	0.0232702	0.200294	IGHM
202748_at	0.55488	1.46905	0.0232566	0.200294	GBP2
220807_at	0.430947	1.34812	0.0233129	0.200525	HBQ1
212073_at	0.293497	1.22561	0.0233642	0.200831	CSNK2A1
221080_s_at	-0.301532	0.81139	0.0234104	0.201092	DENND1C
220657_at	-0.166357	0.89109	0.0234303	0.201127	KLHL11
200707_at	0.540802	1.45478	0.0234814	0.20143	PRKCSH
208721_s_at	0.460931	1.37643	0.0235	0.201453	ANAPC5
201079_at	0.414938	1.33324	0.0235445	0.201563	SYNGR2
212355_at	0.260831	1.19817	0.0235324	0.201563	KHNYN
206234_s_at	0.22187	1.16624	0.0235838	0.201764	MMP17
209149_s_at	0.249372	1.18869	0.0237164	0.202761	TM9SF1
207098_s_at	-0.232336	0.851256	0.0237339	0.202775	MFN1
210973_s_at	-0.636226	0.643394	0.0237746	0.202986	FGFR1
207605_x_at	-0.306952	0.808348	0.023809	0.203143	ZNF117
220753_s_at	-0.246307	0.843052	0.0238727	0.203551	CRYL1
201234_at	0.282987	1.21671	0.0239504	0.203864	ILK
205904_at	-0.20665	0.866547	0.0239523	0.203864	MICA
209122_at	-0.712945	0.610074	0.0239576	0.203864	PLIN2
204612_at	-0.543406	0.686149	0.0239747	0.203873	PKIA
215357_s_at	0.271063	1.2067	0.0240227	0.203969	POLDIP3
218351_at	-0.332863	0.793959	0.0240185	0.203969	COMMD8
217972_at	-0.365096	0.776417	0.0240341	0.203969	CHCHD3
213089_at	-0.520099	0.697324	0.0240618	0.204068	LOC100272216
201194_at	-0.834217	0.560888	0.0241207	0.204431	SEPW1
219540_at	0.222344	1.16663	0.0241984	0.20468	ZNF267
215030_at	-0.461467	0.726247	0.0241949	0.20468	GRSF1
208788_at	-0.472199	0.720865	0.0241907	0.20468	ELOVL5
218667_at	0.252215	1.19103	0.0243311	0.204984	PJA1
217655_at	0.214675	1.16044	0.0243018	0.204984	LOC100127972
212851_at	-0.326075	0.797704	0.0243226	0.204984	DCUN1D4
201022_s_at	-0.708124	0.612116	0.0242849	0.204984	DSTN
202887_s_at	-0.816136	0.567961	0.0242513	0.204984	DDIT4
206591_at	-0.916397	0.52983	0.0243285	0.204984	RAG1
204641_at	-0.3867	0.764877	0.0243535	0.205037	NEK2
204883_s_at	-0.164324	0.892346	0.0243742	0.205076	HUS1
206184_at	0.291436	1.22386	0.0244064	0.20521	CRKL
205585_at	0.320923	1.24913	0.0244227	0.205212	ETV6
205961_s_at	-0.432239	0.741111	0.0244974	0.205704	PSIP1
203414_at	-0.414997	0.750021	0.0245298	0.20584	MMD
211890_x_at	0.427709	1.3451	0.0246374	0.20647	CAPN3
209735_at	0.36003	1.28345	0.0246264	0.20647	ABCG2
207845_s_at	-0.235675	0.849287	0.0246685	0.206595	ANAPC10
203865_s_at	-0.492832	0.710629	0.024689	0.20663	ADARB1
202607_at	0.238937	1.18012	0.0247201	0.206755	NDST1
218803_at	-0.597094	0.661084	0.0247543	0.206904	CHFR
205081_at	-0.859465	0.551157	0.0247924	0.207087	CRIP1
221875_x_at	0.689016	1.61218	0.0248432	0.207374	HLA-F
219634_at	0.639177	1.55744	0.0249134	0.207824	CHST11
211146_at	0.115439	1.0833	0.0250519	0.208296	IGK@
204029_at	-0.170513	0.888527	0.0249905	0.208296	CELSR2
218271_s_at	-0.242969	0.845004	0.0250349	0.208296	PARL
209513_s_at	-0.250235	0.84076	0.0250449	0.208296	HSDL2
212872_s_at	-0.255497	0.837698	0.0250128	0.208296	MED20
203561_at	0.423163	1.34086	0.0251406	0.208488	FCGR2A
211325_x_at	-0.214388	0.861912	0.0251218	0.208488	DSTNP2
219384_s_at	-0.289373	0.818257	0.0251025	0.208488	ADAT1
214093_s_at	-0.493263	0.710417	0.0251373	0.208488	FUBP1
221807_s_at	0.400582	1.32004	0.0252139	0.20896	TRABD
200039_s_at	-0.361171	0.778533	0.02526	0.209205	PSMB2
200955_at	-0.342011	0.788941	0.0253417	0.209745	IMMT
205330_at	0.534697	1.44864	0.0255079	0.210299	MN1
207556_s_at	0.439378	1.35602	0.0255001	0.210299	DGKZ
203198_at	0.365979	1.28876	0.0254989	0.210299	CDK9
201979_s_at	0.353854	1.27797	0.0254635	0.210299	PPP5C
217905_at	-0.204911	0.867592	0.0254847	0.210299	MCMBP
212508_at	-0.516615	0.69901	0.0254468	0.210299	MOAP1
205068_s_at	-0.280161	0.823499	0.0255449	0.210439	ARHGAP26
204725_s_at	-0.36515	0.776388	0.0255744	0.210439	NCK1
201273_s_at	-0.468341	0.722795	0.0255704	0.210439	SRP9
201063_at	-0.569933	0.673648	0.0257036	0.211365	RCN1
214467_at	0.446922	1.36313	0.0257916	0.211408	GPR65
204144_s_at	0.159935	1.11724	0.0257455	0.211408	PIGQ
220390_at	-0.149773	0.901392	0.025792	0.211408	AGBL2
213647_at	-0.267409	0.83081	0.0257915	0.211408	DNA2
218116_at	-0.334262	0.79319	0.0257375	0.211408	C9orf78
221774_x_at	-0.284925	0.820784	0.0259054	0.212201	FAM48A
203386_at	-0.519739	0.697498	0.0259328	0.212288	TBC1D4
218900_at	0.119205	1.08614	0.0259991	0.212421	CNNM4
218511_s_at	-0.250309	0.840716	0.0259792	0.212421	PNPO
202635_s_at	-0.353877	0.782478	0.0259904	0.212421	POLR2K
213372_at	-0.257656	0.836446	0.0260301	0.212537	PAQR3
220952_s_at	-0.506948	0.703709	0.0261007	0.212977	PLEKHA5
205618_at	-0.130936	0.913239	0.0261602	0.213326	PRRG1
202201_at	0.706176	1.63147	0.0262109	0.213471	BLVRB
219231_at	-0.231336	0.851846	0.0262116	0.213471	TGS1
218938_at	-0.183172	0.880764	0.0263067	0.214109	FBXL15
213713_s_at	-0.264117	0.832708	0.026409	0.214804	GLB1L2
203769_s_at	-0.241304	0.84598	0.0265637	0.21579	STS
218694_at	-0.338779	0.79071	0.0265643	0.21579	ARMCX1
207786_at	-0.124514	0.917313	0.0265956	0.215907	CYP2R1
209739_s_at	0.213625	1.1596	0.026653	0.215993	PNPLA4
203209_at	-0.435022	0.739682	0.0266572	0.215993	RFC5
204240_s_at	-0.518731	0.697985	0.0266287	0.215993	SMC2
219979_s_at	-0.21364	0.862359	0.0267267	0.216418	C11orf73
204266_s_at	0.312443	1.24181	0.0268139	0.216986	CHKA
205382_s_at	0.528671	1.4426	0.0268936	0.217355	CFD
215416_s_at	-0.40632	0.754545	0.0268918	0.217355	STOML2
201193_at	0.534961	1.4489	0.0269728	0.217718	IDH1
208110_x_at	0.204786	1.15252	0.0269629	0.217718	MED25
221227_x_at	-0.156875	0.896966	0.0270254	0.218004	COQ3
218749_s_at	-0.231375	0.851823	0.0270976	0.218447	SLC24A6
222163_s_at	-0.337903	0.79119	0.0271751	0.218933	SPATA5L1
216250_s_at	-0.590568	0.664082	0.0272041	0.219028	LPXN
206222_at	0.177262	1.13074	0.0272603	0.219342	TNFRSF10C
214162_at	0.148142	1.10814	0.0273634	0.219893	LOC284244
203664_s_at	-0.243184	0.844879	0.0273462	0.219893	POLR2D
206345_s_at	-0.420495	0.747168	0.027405	0.220089	PON1
212775_at	0.558274	1.47251	0.0276344	0.220676	OBSL1
210457_x_at	0.449891	1.36594	0.027549	0.220676	HMGA1
211815_s_at	0.200305	1.14894	0.0275995	0.220676	GGA3
204979_s_at	-0.146921	0.903176	0.0276176	0.220676	SH3BGR
210040_at	-0.161741	0.893946	0.027526	0.220676	SLC12A5
205437_at	-0.273556	0.827278	0.0275285	0.220676	ZNF211
209379_s_at	-0.315135	0.803776	0.0276325	0.220676	FAM190B
204367_at	-0.326392	0.797529	0.0276028	0.220676	SP2
216064_s_at	-0.414797	0.750125	0.0275741	0.220676	AGA
203336_s_at	-0.449378	0.732358	0.0276678	0.220804	ITGB1BP1
202481_at	0.364378	1.28733	0.0277223	0.2211	DHRS3
210428_s_at	0.284685	1.21814	0.0277635	0.22129	HGS
218100_s_at	-0.297956	0.813404	0.027844	0.221793	IFT57
218298_s_at	0.389331	1.30979	0.027956	0.22224	C14orf159
210120_s_at	0.284035	1.2176	0.02804	0.22224	RANBP3
221237_s_at	0.267509	1.20373	0.028032	0.22224	OSBP2
62987_r_at	0.224411	1.1683	0.0279352	0.22224	CACNG4
211111_at	0.170351	1.12533	0.0279577	0.22224	HGC6.3
205975_s_at	-0.133837	0.911404	0.0279851	0.22224	HOXD1
213527_s_at	-0.206428	0.86668	0.0280277	0.22224	ZNF688
203886_s_at	-0.4103	0.752467	0.0280399	0.22224	FBLN2
217768_at	-0.340383	0.789832	0.0280727	0.222361	C14orf166
204411_at	-0.323494	0.799132	0.0281069	0.222493	KIF21B
222129_at	0.244637	1.18479	0.0281624	0.222793	FAM134A
214667_s_at	0.250817	1.18988	0.0282042	0.222985	TP53I11
221579_s_at	0.23556	1.17736	0.0282342	0.223083	NUDT3
207643_s_at	0.396939	1.31671	0.0283316	0.223316	TNFRSF1A
216548_x_at	-0.198887	0.871223	0.0283176	0.223316	HMGB3P1
202749_at	-0.246882	0.842716	0.0283515	0.223316	WRB
221912_s_at	-0.258587	0.835906	0.0282917	0.223316	CCDC28B
218728_s_at	-0.358876	0.779772	0.0283419	0.223316	CNIH4
203816_at	-0.288849	0.818555	0.0283806	0.223407	DGUOK
201463_s_at	0.456238	1.37196	0.0284174	0.22342	TALDO1
205415_s_at	-0.173717	0.886556	0.0284153	0.22342	ATXN3
209694_at	-0.310156	0.806555	0.0284778	0.223756	PTS
203416_at	0.45451	1.37032	0.0285596	0.224261	CD53
218977_s_at	-0.240868	0.846236	0.0285828	0.224304	TRNAU1AP
217892_s_at	-0.224456	0.855918	0.028603	0.224325	LIMA1
201517_at	-0.32295	0.799434	0.0286328	0.22442	NCBP2
218709_s_at	-0.206632	0.866558	0.0287595	0.225274	IFT52
202012_s_at	0.281419	1.21539	0.0288584	0.22577	EXT2
215057_at	-0.127922	0.915149	0.0288597	0.22577	LOC100272228
203013_at	-0.209734	0.864696	0.0288939	0.22577	ECD
219631_at	-0.37505	0.771079	0.0288805	0.22577	LRP12
207011_s_at	-0.361422	0.778397	0.0289683	0.226212	PTK7
219976_at	-0.0987734	0.933827	0.0290337	0.226445	HOOK1
204004_at	-0.724427	0.605237	0.0290233	0.226445	PAWR
212293_at	-0.479969	0.716993	0.0290975	0.226804	HIPK1
200762_at	-0.704489	0.61366	0.0291453	0.227037	DPYSL2
217858_s_at	-0.227605	0.854052	0.0291855	0.227211	ARMCX3
218729_at	0.382086	1.30323	0.0292192	0.227334	LXN
212561_at	0.749493	1.6812	0.0292441	0.227376	DENND5A
206369_s_at	0.279804	1.21403	0.0292783	0.227376	PIK3CG
213246_at	-0.304717	0.809601	0.0292708	0.227376	C14orf109
201500_s_at	0.225085	1.16885	0.0293413	0.227726	PPP1R11
214336_s_at	0.432945	1.34999	0.0293663	0.227761	COPA
221704_s_at	0.414391	1.33274	0.0293816	0.227761	VPS37B
206944_at	0.177923	1.13125	0.0294071	0.22782	HTR6
207911_s_at	0.214842	1.16058	0.0294297	0.227856	TGM5
213581_at	-0.378343	0.769321	0.0294862	0.228155	PDCD2
221837_at	0.199936	1.14865	0.0296362	0.229001	KLHL22
220623_s_at	-0.101493	0.932068	0.0296367	0.229001	TSGA10
212846_at	-0.423559	0.745583	0.0296496	0.229001	RRP1B
209726_at	-0.151019	0.900614	0.0296801	0.229097	CA11
204866_at	-0.287521	0.819309	0.0297354	0.229385	PHF16
210117_at	-0.167115	0.890622	0.0297919	0.229681	SPAG1
210504_at	0.581531	1.49644	0.0298468	0.229965	KLF1
212212_s_at	-0.357773	0.780368	0.0298804	0.230085	INTS1
216205_s_at	0.309115	1.23895	0.0300703	0.230715	MFN2
209891_at	-0.217244	0.860207	0.0300509	0.230715	SPC25
205447_s_at	-0.228438	0.853558	0.0300894	0.230715	MAP3K12
219880_at	-0.313713	0.804569	0.0300609	0.230715	LOC100507619
221208_s_at	-0.339788	0.790157	0.0300827	0.230715	C11orf61
218830_at	-0.365232	0.776344	0.030019	0.230715	RPL26L1
215136_s_at	-0.446411	0.733866	0.0300752	0.230715	EXOSC8
210874_s_at	0.173229	1.12758	0.0301166	0.230785	NAT6
200788_s_at	-0.234133	0.850196	0.0301613	0.230988	PEA15
201334_s_at	0.270319	1.20607	0.0301957	0.231113	ARHGEF12
218065_s_at	0.25218	1.19101	0.030397	0.232094	TMEM9B
215280_s_at	0.223469	1.16754	0.0303877	0.232094	PPFIA3
43934_at	0.166468	1.12231	0.0303752	0.232094	GPR137
209609_s_at	-0.368948	0.774347	0.0303892	0.232094	MRPL9
204510_at	-0.414191	0.75044	0.030511	0.232825	CDC7
210417_s_at	0.34715	1.27204	0.0306442	0.233124	PI4KB
208710_s_at	0.337962	1.26397	0.0305887	0.233124	AP3D1
218485_s_at	0.173929	1.12813	0.0306602	0.233124	SLC35C1
211982_x_at	-0.228324	0.853626	0.0306114	0.233124	XPO6
218842_at	-0.24401	0.844395	0.0306447	0.233124	RPAP3
204257_at	-0.519749	0.697493	0.0306043	0.233124	FADS3
212966_at	0.248036	1.18759	0.0307403	0.23348	HIC2
38340_at	-0.232374	0.851233	0.0307496	0.23348	HIP1R
202799_at	-0.33706	0.791653	0.0307622	0.23348	CLPP
211865_s_at	0.214876	1.1606	0.0308058	0.233656	FZR1
218193_s_at	-0.264672	0.832388	0.0308221	0.233656	GOLT1B
209438_at	-0.183956	0.880286	0.0309804	0.234662	PHKA2
204794_at	-0.444884	0.734644	0.0309917	0.234662	DUSP2
200670_at	0.700556	1.62513	0.0310489	0.234816	XBP1
202030_at	0.190056	1.14081	0.0310467	0.234816	BCKDK
208962_s_at	-0.539131	0.688185	0.0310939	0.235016	FADS1
221572_s_at	-0.220511	0.858262	0.0311787	0.235517	SLC26A6
219677_at	-0.180357	0.882485	0.0311985	0.235526	SPSB1
206053_at	-0.150249	0.901095	0.0312795	0.235579	ZNF510
221828_s_at	-0.287033	0.819586	0.0312244	0.235579	FAM125B
208882_s_at	-0.324173	0.798756	0.0312611	0.235579	UBR5
208836_at	-0.353975	0.782425	0.031274	0.235579	ATP1B3
219711_at	-0.248708	0.84165	0.0313013	0.235603	ZNF586
218916_at	0.2879	1.22086	0.0313925	0.23615	ZNF768
211767_at	-0.224674	0.855788	0.0314826	0.236687	GINS4
219499_at	-0.280625	0.823234	0.0315478	0.236704	SEC61A2
205273_s_at	-0.303831	0.810099	0.0315414	0.236704	PITRM1
200091_s_at	-0.31983	0.801164	0.0315593	0.236704	RPS25
218010_x_at	-0.345193	0.787203	0.0315134	0.236704	PPDPF
217568_at	-0.138957	0.908175	0.031584	0.23675	EDDM3A
201167_x_at	0.521923	1.43587	0.0317329	0.237028	ARHGDIA
216949_s_at	0.255126	1.19344	0.0317075	0.237028	PKD1
208759_at	0.174082	1.12825	0.0316753	0.237028	NCSTN
221816_s_at	-0.373084	0.77213	0.0316545	0.237028	PHF11
209316_s_at	-0.425012	0.744833	0.0317331	0.237028	HBS1L
206150_at	-0.574204	0.671657	0.0317142	0.237028	CD27
222238_s_at	-0.297533	0.813643	0.0319239	0.238174	POLM
209598_at	-0.462474	0.72574	0.0319142	0.238174	PNMA2
218927_s_at	0.550428	1.46452	0.0319755	0.238419	CHST12
221785_at	0.318022	1.24662	0.0320689	0.238975	WIZ
218226_s_at	-0.360185	0.779064	0.0321514	0.23945	NDUFB4
218777_at	0.151352	1.11061	0.0322724	0.24021	REEP4
200825_s_at	-0.372439	0.772476	0.0323659	0.240765	HYOU1
213096_at	0.449792	1.36584	0.0326085	0.241385	TMCC2
220177_s_at	0.434855	1.35177	0.0326316	0.241385	TMPRSS3
208879_x_at	0.363151	1.28623	0.0326037	0.241385	PRPF6
204272_at	-0.155802	0.897633	0.0325766	0.241385	LGALS4
218887_at	-0.175125	0.885691	0.0324775	0.241385	MRPL2
218760_at	-0.176963	0.884563	0.0325356	0.241385	COQ6
203188_at	-0.186612	0.878667	0.0325723	0.241385	B3GNT1
221897_at	-0.263974	0.832791	0.0326391	0.241385	TRIM52
219446_at	-0.301322	0.811509	0.0324873	0.241385	RIC8B
202001_s_at	-0.443784	0.735204	0.0325363	0.241385	NDUFA6
219099_at	-0.212922	0.862788	0.0327017	0.241507	C12orf5
215117_at	-0.385671	0.765423	0.0327125	0.241507	RAG2
203832_at	-0.388524	0.763911	0.0326873	0.241507	SNRPF
205854_at	-0.151988	0.900009	0.0327678	0.241774	TULP3
208576_s_at	-0.255097	0.837931	0.0328678	0.242371	HIST1H3B
207525_s_at	-0.241592	0.845811	0.0329321	0.242705	GIPC1
218339_at	-0.31521	0.803734	0.0329646	0.242804	MRPL22
50376_at	-0.247505	0.842352	0.0330021	0.242939	ZNF444
209214_s_at	-0.262606	0.833581	0.0332761	0.244815	EWSR1
205780_at	0.318254	1.24682	0.0332995	0.244845	BIK
212731_at	-0.419053	0.747915	0.0333433	0.245025	ANKRD46
214710_s_at	-0.496971	0.708593	0.0333891	0.24522	CCNB1
217478_s_at	0.768877	1.70394	0.0334193	0.245257	HLA-DMA
220032_at	-0.14302	0.905621	0.0334328	0.245257	C7orf58
213057_at	0.198141	1.14722	0.0335013	0.245347	ATPAF2
221935_s_at	-0.185638	0.87926	0.0334696	0.245347	C3orf64
221263_s_at	-0.324404	0.798628	0.0335029	0.245347	SF3B5
221676_s_at	0.381369	1.30258	0.0335684	0.245402	CORO1C
209586_s_at	-0.315495	0.803575	0.0335521	0.245402	PRUNE
203048_s_at	-0.379462	0.768724	0.0335366	0.245402	TTC37
204199_at	-0.29011	0.81784	0.0337058	0.246266	RALGPS1
221199_at	-0.343234	0.788273	0.0337488	0.246438	GFRA4
220848_x_at	0.130851	1.09494	0.0338475	0.246733	OBP2A
218104_at	-0.261545	0.834194	0.0338397	0.246733	TEX10
219342_at	-0.308174	0.807663	0.0338324	0.246733	CASD1
209248_at	-0.231418	0.851797	0.0339111	0.247055	GHITM
220330_s_at	0.703818	1.62881	0.0340515	0.247087	SAMSN1
221748_s_at	0.547195	1.46124	0.0339878	0.247087	TNS1
202024_at	0.361315	1.2846	0.0339901	0.247087	ASNA1
202456_s_at	0.242541	1.18307	0.0340496	0.247087	ZER1
206806_at	-0.135534	0.910333	0.0339808	0.247087	DGKI
205427_at	-0.183439	0.880602	0.0340269	0.247087	ZNF354A
203828_s_at	-1.21196	0.431682	0.0340256	0.247087	IL32
213618_at	-0.450736	0.73167	0.0341819	0.247892	ARAP2
205036_at	-0.268514	0.830174	0.0342768	0.248297	LSM6
218875_s_at	-0.300216	0.812131	0.0342669	0.248297	FBXO5
210541_s_at	0.388673	1.30919	0.0343144	0.248406	TRIM27
201765_s_at	0.22765	1.17093	0.0343505	0.248406	HEXA
217945_at	-0.348936	0.785163	0.034345	0.248406	BTBD1
208972_s_at	-0.243449	0.844724	0.0343915	0.24842	ATP5G1
208766_s_at	-0.383984	0.766319	0.0343826	0.24842	HNRNPR
218599_at	-0.521154	0.696814	0.0344209	0.248491	REC8
220068_at	0.48326	1.3979	0.0345051	0.248958	VPREB3
221737_at	0.204935	1.15263	0.0346895	0.250146	GNA12
213715_s_at	0.187118	1.13849	0.0349093	0.251487	KANK3
202978_s_at	-0.325254	0.798158	0.0349242	0.251487	CREBZF
203418_at	-0.456578	0.728713	0.0349348	0.251487	CCNA2
212794_s_at	0.526042	1.43997	0.035109	0.252145	KIAA1033
202627_s_at	0.418453	1.33649	0.0351452	0.252145	SERPINE1
221812_at	-0.171523	0.887905	0.035116	0.252145	FBXO42
212583_at	-0.185045	0.879622	0.0350992	0.252145	AQR
219733_s_at	-0.255054	0.837956	0.0350672	0.252145	SLC27A5
205733_at	-0.304253	0.809861	0.0351376	0.252145	BLM
214530_x_at	0.287644	1.22065	0.0351876	0.252307	EPB41
201111_at	-0.393137	0.761472	0.0352162	0.252369	CSE1L
203712_at	-0.239051	0.847302	0.0352915	0.252767	KIAA0020
201102_s_at	0.333423	1.26	0.0353374	0.252953	PFKL
202419_at	-0.238193	0.847806	0.0354208	0.253407	KDSR
215142_at	-0.200202	0.870429	0.0355176	0.253957	CXorf27
218564_at	-0.384127	0.766243	0.0355393	0.253969	RFWD3
217551_at	-0.355424	0.78164	0.0356527	0.254636	OR7E14P
201845_s_at	0.563825	1.47818	0.0357335	0.254758	RYBP
204747_at	0.304168	1.23471	0.0359502	0.254758	IFIT3
201178_at	0.297019	1.2286	0.0358575	0.254758	FBXO7
217924_at	0.286403	1.2196	0.035878	0.254758	C6orf106
202812_at	0.238209	1.17953	0.0358584	0.254758	GAA
207808_s_at	0.160462	1.11765	0.0359376	0.254758	PROS1
211373_s_at	0.15776	1.11555	0.0357025	0.254758	PSEN2
218494_s_at	-0.249111	0.841415	0.0358088	0.254758	SLC2A4RG
205393_s_at	-0.281448	0.822765	0.0359058	0.254758	CHEK1
222034_at	-0.327949	0.796668	0.0358885	0.254758	GNB2L1
212973_at	-0.343315	0.788228	0.0357362	0.254758	RPIA
203046_s_at	-0.363958	0.77703	0.0359145	0.254758	TIMELESS
200958_s_at	-0.504225	0.705039	0.035899	0.254758	SDCBP
209706_at	-0.699039	0.615983	0.0359396	0.254758	NKX3-1
202766_s_at	0.334374	1.26083	0.0359919	0.254769	FBN1
200697_at	-0.349884	0.784647	0.0359826	0.254769	HK1
204173_at	-0.440518	0.73687	0.0361188	0.255525	MYL6B
206077_at	0.201898	1.15021	0.0362088	0.255997	KEL
218713_at	-0.2948	0.815185	0.0362258	0.255997	NARG2
218533_s_at	-0.319529	0.801331	0.0363063	0.256281	UCKL1
217801_at	-0.333192	0.793778	0.0362983	0.256281	ATP5E
200894_s_at	0.48143	1.39613	0.036347	0.256426	FKBP4
219429_at	-0.507384	0.703497	0.0364821	0.257236	FA2H
218443_s_at	-0.217116	0.860283	0.0365179	0.257346	DAZAP1
220093_at	-0.137544	0.909065	0.0365608	0.257506	ANTXR1
204970_s_at	0.207437	1.15464	0.0366066	0.257593	MAFG
218697_at	-0.182421	0.881223	0.0366138	0.257593	NCKIPSD
216901_s_at	0.530891	1.44482	0.0366611	0.257641	IKZF1
221249_s_at	0.420231	1.33814	0.0366438	0.257641	FAM117A
203905_at	-0.21426	0.861988	0.0366845	0.257663	PARN
212125_at	0.413987	1.33236	0.036861	0.258393	RANGAP1
202253_s_at	0.284864	1.2183	0.0368381	0.258393	DNM2
221597_s_at	-0.207569	0.865995	0.0368145	0.258393	TMEM208
219042_at	-0.225261	0.85544	0.0368701	0.258393	LZTS1
209992_at	-0.518018	0.69833	0.0368901	0.258393	PFKFB2
206928_at	0.232259	1.17467	0.0369964	0.25885	ZNF124
219876_s_at	-0.224971	0.855612	0.0370368	0.25885	GOLGA2P5
221974_at	-0.324653	0.79849	0.0369976	0.25885	IPW
218092_s_at	-0.325068	0.798261	0.0370182	0.25885	AGFG1
202027_at	0.277224	1.21186	0.0370988	0.258894	TMEM184B
218849_s_at	-0.180631	0.882317	0.0371041	0.258894	PPP1R13L
218187_s_at	-0.32429	0.798691	0.0370878	0.258894	C8orf33
213520_at	-0.24951	0.841182	0.0371728	0.259231	RECQL4
221628_s_at	0.250725	1.1898	0.0373607	0.26029	GLYR1
210115_at	-0.450951	0.731561	0.0373656	0.26029	RPL39L
204985_s_at	0.351593	1.27597	0.0374195	0.260325	TRAPPC6A
201177_s_at	-0.360344	0.778979	0.037411	0.260325	UBA2
201828_x_at	-0.395958	0.759985	0.037432	0.260325	FAM127A
218125_s_at	-0.173384	0.88676	0.037623	0.26151	CCDC25
209761_s_at	0.397593	1.31731	0.0377266	0.261943	SP110
204642_at	-0.304204	0.809889	0.0377177	0.261943	S1PR1
207364_at	-0.159742	0.895185	0.037838	0.262573	TEX28
213320_at	-0.229247	0.85308	0.0378677	0.262636	PRMT3
208353_x_at	0.404561	1.32369	0.0379638	0.262882	ANK1
202945_at	0.255678	1.1939	0.037974	0.262882	FPGS
205984_at	0.203002	1.15109	0.0379859	0.262882	CRHBP
213287_s_at	-0.333441	0.793641	0.0379271	0.262882	KRT10
217956_s_at	-0.260478	0.834811	0.0380189	0.262968	ENOPH1
219954_s_at	-0.124653	0.917225	0.0380585	0.263098	GBA3
204483_at	-0.188666	0.877417	0.0381335	0.263473	ENO3
204306_s_at	0.165044	1.1212	0.0382091	0.263852	CD151
207777_s_at	0.287689	1.22068	0.0382848	0.264232	SP140
220684_at	0.335841	1.26211	0.0384129	0.264828	TBX21
212038_s_at	-0.465287	0.724327	0.0384088	0.264828	VDAC1
214734_at	-0.20374	0.868297	0.038509	0.265222	EXPH5
212556_at	-0.24701	0.842641	0.0385117	0.265222	SCRIB
204384_at	0.267555	1.20377	0.0386199	0.265823	GOLGA2
217769_s_at	-0.324992	0.798303	0.0387288	0.266428	POMP
219501_at	-0.0960409	0.935597	0.0388127	0.266861	ENOX1
221725_at	0.309003	1.23885	0.0391326	0.268792	WASF2
205203_at	0.160201	1.11744	0.0391358	0.268792	PLD1
204872_at	0.77013	1.70542	0.0392029	0.269107	TLE4
201811_x_at	-0.808857	0.570834	0.0392695	0.269419	SH3BP5
209220_at	-0.3053	0.809274	0.0393062	0.269525	GPC3
204757_s_at	-0.139426	0.907881	0.0393668	0.269701	C2CD2L
218989_x_at	-0.250468	0.840624	0.0393743	0.269701	SLC30A5
216834_at	0.779384	1.7164	0.0395219	0.27013	RGS1
206766_at	-0.140177	0.907408	0.0394809	0.27013	ITGA10
218259_at	-0.326981	0.797203	0.0394891	0.27013	MKL2
200790_at	-0.535681	0.689833	0.0395166	0.27013	ODC1
212096_s_at	-0.303542	0.810261	0.0396011	0.270526	MTUS1
209151_x_at	0.365933	1.28871	0.0396978	0.271041	TCF3
206493_at	0.297106	1.22868	0.0397896	0.27123	ITGA2B
205019_s_at	0.211166	1.15762	0.0397796	0.27123	VIPR1
201390_s_at	-0.285903	0.820228	0.0397814	0.27123	CSNK2B
212369_at	-0.157246	0.896736	0.0399106	0.27191	ZNF384
212121_at	0.2221	1.16643	0.0400166	0.27242	TCTN3
213888_s_at	-0.52788	0.693573	0.0400283	0.27242	TRAF3IP3
206197_at	-0.113929	0.924068	0.0401292	0.272774	NME5
205061_s_at	-0.191335	0.875795	0.0401448	0.272774	EXOSC9
212850_s_at	-0.468326	0.722803	0.0401375	0.272774	LRP4
212799_at	-0.258836	0.835762	0.0402032	0.273025	STX6
220936_s_at	0.132898	1.09649	0.0403101	0.273459	H2AFJ
200886_s_at	-0.384531	0.766028	0.0402938	0.273459	PGAM1
209101_at	0.402846	1.32211	0.0403846	0.273526	CTGF
218389_s_at	0.259227	1.19684	0.0403663	0.273526	APH1A
214992_s_at	0.169286	1.1245	0.0403534	0.273526	DNASE2
221218_s_at	0.229514	1.17244	0.040433	0.273709	TPK1
219715_s_at	-0.201344	0.86974	0.0404836	0.273905	TDP1
220046_s_at	-0.432344	0.741057	0.0405494	0.274204	CCNL1
203754_s_at	0.202876	1.15099	0.0406792	0.274459	BRF1
207839_s_at	-0.147962	0.902524	0.0406949	0.274459	TMEM8B
218139_s_at	-0.390989	0.762607	0.0406642	0.274459	MUDENG
207781_s_at	-0.413621	0.750737	0.0406737	0.274459	ZNF711
210016_at	-0.770796	0.586094	0.0406342	0.274459	MYT1L
205173_x_at	0.548689	1.46276	0.0408011	0.274766	CD58
203335_at	-0.214254	0.861992	0.0407909	0.274766	PHYH
207250_at	-0.562526	0.677116	0.0408053	0.274766	SIX6
201426_s_at	-0.46231	0.725823	0.0408613	0.274997	VIM
211653_x_at	0.389205	1.30967	0.0410377	0.275654	AKR1C2
202417_at	0.318076	1.24667	0.0410306	0.275654	KEAP1
214222_at	-0.139137	0.908062	0.0410456	0.275654	DNAH7
213463_s_at	-0.162437	0.893515	0.0409891	0.275654	FAM149B1
203714_s_at	-0.245654	0.843433	0.0411056	0.275766	TBCE
209464_at	-0.37516	0.77102	0.0411005	0.275766	AURKB
218198_at	0.243761	1.18408	0.0411361	0.275825	DHX32
211705_s_at	0.15412	1.11274	0.0411674	0.275889	SORBS1
213069_at	-0.234504	0.849977	0.041222	0.276109	HEG1
203394_s_at	-0.601307	0.659157	0.0413932	0.27711	HES1
209593_s_at	0.252158	1.19099	0.0414554	0.277172	TOR1B
222279_at	-0.152762	0.899527	0.0414711	0.277172	HLA-F-AS1
204695_at	-0.361781	0.778203	0.0414896	0.277172	CDC25A
212678_at	-0.368849	0.7744	0.0414314	0.277172	NF1
214606_at	-0.0998653	0.93312	0.0415958	0.277735	TSPAN2
221577_x_at	0.214252	1.1601	0.041641	0.277741	GDF15
219980_at	-0.193325	0.874588	0.0416518	0.277741	C4orf29
203315_at	-0.288336	0.818846	0.0416622	0.277741	NCK2
200695_at	0.283337	1.21701	0.041728	0.27795	PPP2R1A
204811_s_at	0.263717	1.20057	0.0417374	0.27795	CACNA2D2
203691_at	0.195907	1.14544	0.0417901	0.278156	PI3
201123_s_at	0.971399	1.96074	0.041986	0.278994	EIF5A
202878_s_at	0.764653	1.69896	0.0420203	0.278994	CD93
201172_x_at	0.345265	1.27038	0.0420014	0.278994	ATP6V0E1
216267_s_at	0.168684	1.12403	0.0419437	0.278994	TMEM115
208778_s_at	-0.258693	0.835845	0.0420275	0.278994	TCP1
202022_at	-0.35646	0.781079	0.0420476	0.278994	ALDOC
205074_at	-0.154546	0.898415	0.042077	0.279043	SLC22A5
209321_s_at	0.297614	1.22911	0.0421916	0.279154	ADCY3
220739_s_at	0.292163	1.22447	0.0423075	0.279154	CNNM3
200645_at	0.262113	1.19923	0.0423133	0.279154	GABARAP
214907_at	0.219433	1.16428	0.0422406	0.279154	CEACAM21
216347_s_at	0.191355	1.14184	0.0421848	0.279154	PPP1R13B
205942_s_at	0.186917	1.13833	0.0422527	0.279154	ACSM3
219000_s_at	-0.322872	0.799477	0.0421698	0.279154	DSCC1
212871_at	-0.354192	0.782308	0.0422775	0.279154	MAPKAPK5
211784_s_at	-0.42882	0.742869	0.042121	0.279154	SRSF1
217941_s_at	-0.437172	0.738581	0.0422407	0.279154	ERBB2IP
202396_at	-0.37002	0.773772	0.0423621	0.279307	TCERG1
204730_at	-0.594059	0.662476	0.0423805	0.279307	RIMS3
205240_at	0.30518	1.23557	0.0424259	0.279461	GPSM2
205885_s_at	0.627664	1.54506	0.0425305	0.279881	ITGA4
218527_at	-0.227529	0.854097	0.0425337	0.279881	APTX
209859_at	-0.170539	0.888511	0.0425618	0.279922	TRIM9
210154_at	-0.440086	0.737091	0.0425984	0.280017	ME2
209102_s_at	0.289036	1.22182	0.042665	0.28031	HBP1
203749_s_at	0.277568	1.21215	0.0429236	0.280704	RARA
213921_at	0.156309	1.11443	0.0428883	0.280704	SST
213810_s_at	0.139273	1.10135	0.0429131	0.280704	AKIRIN2
207170_s_at	-0.216878	0.860425	0.0428669	0.280704	LETMD1
209433_s_at	-0.2793	0.823991	0.0427911	0.280704	PPAT
201405_s_at	-0.323614	0.799066	0.0427935	0.280704	COPS6
205335_s_at	-0.346293	0.786603	0.0428913	0.280704	SRP19
201597_at	-0.371056	0.773217	0.0427605	0.280704	COX7A2
201202_at	-0.473019	0.720455	0.0428322	0.280704	PCNA
213749_at	0.154859	1.11331	0.0430305	0.281258	MASP1
204770_at	0.317991	1.24659	0.0430673	0.281281	TAP2
47571_at	-0.152646	0.899599	0.0430783	0.281281	ZNF236
204649_at	-0.278353	0.824531	0.0431836	0.281824	TROAP
211799_x_at	0.62442	1.54159	0.0432216	0.281926	HLA-C
219200_at	-0.262407	0.833696	0.0432436	0.281926	FASTKD3
213797_at	0.551561	1.46567	0.043317	0.28226	RSAD2
221750_at	-0.576538	0.670571	0.0433774	0.282509	HMGCS1
218936_s_at	-0.334509	0.793054	0.0434408	0.282777	CCDC59
204488_at	0.127356	1.09229	0.0435125	0.283023	DOLK
220060_s_at	-0.151327	0.900422	0.0435232	0.283023	C12orf48
212724_at	0.220826	1.1654	0.0435517	0.283064	RND3
205945_at	0.21978	1.16456	0.043637	0.28344	IL6R
218821_at	-0.212352	0.863129	0.0436542	0.28344	NPEPL1
206772_at	0.290727	1.22326	0.043784	0.283982	PTH2R
222212_s_at	0.276215	1.21101	0.0438178	0.283982	CERS2
203595_s_at	0.241765	1.18244	0.0438286	0.283982	IFIT5
203925_at	-0.299036	0.812795	0.0438455	0.283982	GCLM
200072_s_at	-0.334768	0.792911	0.0438493	0.283982	HNRNPM
205488_at	0.694745	1.6186	0.0438863	0.284041	GZMA
200782_at	-0.827657	0.563443	0.0439032	0.284041	ANXA5
209358_at	-0.315182	0.80375	0.0439957	0.284495	TAF11
204824_at	-0.294379	0.815423	0.0440291	0.284566	ENDOG
220187_at	0.0859164	1.06136	0.0440739	0.284711	STEAP4
218256_s_at	-0.316401	0.803071	0.0440979	0.284722	NUP54
203166_at	-0.39782	0.759004	0.0441739	0.285068	CFDP1
210844_x_at	0.659408	1.57943	0.0442641	0.285504	CTNNA1
209750_at	0.13835	1.10065	0.0443697	0.285865	NR1D2
205184_at	-0.289759	0.818039	0.0443695	0.285865	GNG4
215096_s_at	-0.414518	0.75027	0.0443874	0.285865	ESD
214383_x_at	0.34553	1.27062	0.0444181	0.285918	KLHDC3
205238_at	-0.247849	0.842151	0.0445162	0.286296	TRMT2B
218495_at	-0.26265	0.833555	0.044522	0.286296	UXT
204633_s_at	0.233541	1.17572	0.0445878	0.286575	RPS6KA5
208505_s_at	0.139282	1.10136	0.0447096	0.287212	FUT2
205986_at	0.153864	1.11255	0.0447762	0.287495	AATK
202990_at	0.469571	1.3847	0.0448394	0.28761	PYGL
207375_s_at	0.166548	1.12237	0.0448202	0.28761	IL15RA
211798_x_at	0.328795	1.25596	0.0449042	0.287766	IGLJ3
212553_at	-0.163517	0.892846	0.0449316	0.287766	RPRD2
208091_s_at	-0.481258	0.716353	0.0449238	0.287766	VOPP1
220470_at	0.148963	1.10877	0.0449819	0.287943	BET1L
203224_at	-0.251421	0.840069	0.0450225	0.287992	RFK
212250_at	-0.44728	0.733424	0.0450348	0.287992	MTDH
207526_s_at	0.173775	1.12801	0.0450968	0.288243	IL1RL1
202315_s_at	0.400025	1.31953	0.045157	0.288483	BCR
206507_at	0.149699	1.10934	0.045194	0.288574	ZSCAN12
220320_at	0.228637	1.17173	0.0453806	0.28933	DOK3
202194_at	-0.297112	0.81388	0.0453628	0.28933	TMED5
205644_s_at	-0.418919	0.747985	0.0453571	0.28933	SNRPG
202471_s_at	-0.259906	0.835143	0.0454462	0.289603	IDH3G
219843_at	-0.188346	0.877611	0.0455388	0.290048	IPP
209239_at	0.389736	1.31015	0.0456083	0.290076	NFKB1
206997_s_at	0.335289	1.26163	0.0456252	0.290076	HS6ST1
204672_s_at	0.142557	1.10386	0.0456345	0.290076	ANKRD6
[truncated: 10,714 more rows]
