# Supplementary material for: The common murine retroviral integration site activating Hhex marks a distal regulatory enhancer co-opted in human early T-cell precursor leukemia
Source: J Biol Chem. 2025 Jan 27;301(3):108233. doi: 10.1016/j.jbc.2025.108233 (PMC11889976; doi:10.1016/j.jbc.2025.108233)
Supplement: ETPvsTALL_limma_analysis [file mmc4.xlsx]

## Sheet: Overlapping_genes_45_
geneSymbol	foldchange	rawp	FDR	log2FoldChange	pValue	pAdj	Consistent	Column1
MYH10	0.314185	2.34e-07	0.000114177	-3.18798	1.9e-110	4.91e-106	FALSE	382
NFE2	3.44464	0.000154513	0.0103385	-2.73987	4.52e-56	1.67e-52	TRUE	382
HHEX	3.71212	0.000111619	0.00849707	-2.84083	4.71e-50	1.02e-46	TRUE	382
KIT	2.40782	3.09e-05	0.00360619	-2.27345	6.35e-49	1.03e-45	TRUE	382
CPA3	1.5143	0.00910439	0.11859	-3.8588	1.66e-48	2.53e-45	TRUE	382
LYL1	2.21991	1.04e-06	0.000337842	-2.64068	3.18e-46	4.32e-43	TRUE	382
ATP10A	1.24498	0.000728771	0.0264842	-0.985997	4.35e-46	5.63e-43	TRUE	382
ATP8A2	0.586285	1.51e-06	0.000417127	-3.94234	1.03e-45	1.27e-42	FALSE	382
SCRIB	0.842641	0.0385117	0.265222	-1.309	3.76e-44	4.33e-41	FALSE	382
SORT1	0.815785	0.00540788	0.0881415	2.77761	6.64e-38	5.72e-35	TRUE	382
HDAC4	0.400407	2.24e-06	0.000568488	1.78633	2.19e-36	1.57e-33	TRUE	382
PDGFRB	1.35531	0.000206044	0.0121509	-2.28518	2.82e-36	1.97e-33	TRUE	382
SLAMF1	0.623707	0.00420997	0.0752089	-1.67258	1.91e-35	1.23e-32	FALSE	382
DEPTOR	1.56817	0.015599	0.164436	-2.18181	2.24e-34	1.26e-31	TRUE	382
FAM63A	1.16629	0.0015048	0.0419156	-0.946123	5.16e-31	2.38e-28	TRUE	382
ZAP70	0.593529	0.00229535	0.0539387	-1.59824	3.39e-29	1.33e-26	FALSE	382
LGALS1	3.56148	0.000153939	0.0103385	-1.95846	7.1e-28	2.51e-25	TRUE	382
FBN1	1.26083	0.0359919	0.254769	2.40975	1.94e-27	6.79e-25	FALSE	382
CDC25B	0.522513	1.44e-06	0.000406366	-1.68294	4.24e-27	1.44e-24	FALSE	382
ANGPT1	2.90228	7.92e-09	7.75e-06	-2.02936	5.3e-27	1.78e-24	TRUE	382
F2R	1.4749	0.000240482	0.0133145	-2.54588	9.5e-26	2.79e-23	TRUE	382
RAG2	0.765423	0.0327125	0.241507	1.29105	2.04e-24	5.43e-22	TRUE	382
CD53	1.37032	0.0285596	0.224261	-1.48148	6.24e-24	1.58e-21	TRUE	382
COLQ	1.29903	0.00269918	0.0590613	-2.69479	2.71e-23	6.5e-21	TRUE	382
ATP13A2	1.32875	0.00315776	0.0643343	-2.10447	3.03e-22	6.58e-20	TRUE	382
NYNRIN	1.20532	0.00908413	0.118569	-1.25684	1.26e-20	2.27e-18	TRUE	382
STX7	1.57308	0.000967417	0.0318621	1.97587	1.58e-20	2.8e-18	FALSE	382
MFNG	1.5605	0.0152404	0.161594	-1.18952	1.61e-20	2.83e-18	TRUE	382
LAPTM4B	2.47535	0.00552952	0.08955	-1.63156	1.9e-19	3e-17	TRUE	382
NOVA1	0.752013	0.000605667	0.0234751	-3.7911	3.17e-19	4.94e-17	FALSE	382
ARHGAP10	0.868765	0.00666072	0.0984867	-0.980569	6.74e-19	1.01e-16	FALSE	382
VOPP1	0.716353	0.0449238	0.287766	1.5188	1.07e-18	1.56e-16	TRUE	382
RAD21	0.640912	0.00207768	0.0504255	-1.10674	1.45e-18	2.08e-16	FALSE	382
FUT4	0.76441	0.020172	0.185562	-1.66361	4.98e-18	6.82e-16	FALSE	382
MEF2C	4.01382	5.24e-06	0.000979737	3.22441	1.07e-17	1.44e-15	FALSE	382
SLC17A9	1.24166	0.0476064	0.296386	-1.408	1.52e-17	2.02e-15	TRUE	382
CD93	1.69896	0.0420203	0.278994	-1.72464	1.64e-17	2.18e-15	TRUE	382
PDLIM7	1.19087	0.00674123	0.0991533	-1.69251	2.39e-17	3.02e-15	TRUE	382
ATP1B3	0.782425	0.031274	0.235579	-1.32224	2.8e-17	3.51e-15	FALSE	382
SH2D1A	0.280423	0.000124071	0.00896203	-1.50442	3.27e-17	4.06e-15	FALSE	382
AMIGO2	1.35845	0.0110479	0.133637	-2.54918	3.69e-17	4.57e-15	TRUE	382
TMEM8B	0.902524	0.0406949	0.274459	1.64897	6.45e-17	7.69e-15	TRUE	382
S100A10	0.581997	0.0108203	0.132268	-0.963839	1.41e-15	1.48e-13	FALSE	382
TCF7	0.337813	5.66e-05	0.00549393	-0.926638	1.71e-15	1.78e-13	FALSE	382
FBXO7	1.2286	0.0358575	0.254758	-0.705489	2.28e-15	2.35e-13	TRUE	382
LMO4	1.47713	0.00574962	0.0906326	-1.00323	2.42e-15	2.49e-13	TRUE	382
MKL1	1.34235	8.63e-05	0.00710833	-1.19252	1e-14	9.68e-13	TRUE	382
LUC7L2	0.77928	0.00594327	0.0920749	0.982454	4.25e-14	3.78e-12	TRUE	382
CD5	0.766772	0.00394708	0.0721964	-1.79809	4.55e-14	4e-12	FALSE	382
ADCY3	1.22911	0.0421916	0.279154	-0.842012	4.91e-14	4.31e-12	TRUE	382
LRP12	0.771079	0.0288805	0.22577	-1.18704	7.52e-14	6.36e-12	FALSE	382
PLEKHA5	0.703709	0.0261007	0.212977	-1.49773	8.47e-14	7.09e-12	FALSE	382
AHR	1.57983	0.00456499	0.0797058	1.17507	1.03e-13	8.56e-12	FALSE	382
RAB38	0.820799	0.00885252	0.116624	-1.58553	1.45e-13	1.17e-11	FALSE	382
GTSE1	0.596327	0.000203748	0.012104	-1.3957	2.09e-13	1.64e-11	FALSE	382
FGFR1	0.643394	0.0237746	0.202986	-1.41715	2.92e-13	2.25e-11	FALSE	382
AGL	0.767777	0.0228712	0.198879	0.66356	3.31e-13	2.53e-11	TRUE	382
DENND5A	1.6812	0.0292441	0.227376	1.52412	4.12e-13	3.1e-11	FALSE	382
MUM1	1.21766	0.00677524	0.0991682	-0.742945	8.4e-13	6e-11	TRUE	382
MYH9	1.22179	0.0225267	0.197233	-0.903133	1.11e-12	7.84e-11	TRUE	382
NUP50	0.712301	0.00591525	0.0920749	-0.63165	1.69e-12	1.15e-10	FALSE	382
NOTCH3	0.228754	2.85e-06	0.000646926	1.13322	1.83e-12	1.23e-10	TRUE	382
CREG1	1.52771	0.00707482	0.102157	-1.11756	1.84e-12	1.24e-10	TRUE	382
MTDH	0.733424	0.0450348	0.287992	-0.723261	1.92e-12	1.29e-10	FALSE	382
ANKRD27	1.37436	0.0459507	0.290777	-0.577796	1.95e-12	1.3e-10	TRUE	382
MMP17	1.16624	0.0235838	0.201764	-1.59227	2.23e-12	1.47e-10	TRUE	382
VIM	0.725823	0.0408613	0.274997	-1.22858	2.39e-12	1.57e-10	FALSE	382
ESPL1	0.752667	0.0135492	0.15057	-1.15876	2.51e-12	1.64e-10	FALSE	382
TBC1D4	0.697498	0.0259328	0.212288	-1.09797	3.66e-12	2.33e-10	FALSE	382
MGST2	1.37797	0.00245772	0.0555962	-1.04103	5.33e-12	3.27e-10	TRUE	382
CD3G	0.617926	0.00016201	0.0105083	1.08878	6.32e-12	3.84e-10	TRUE	382
ETV6	1.24913	0.0244227	0.205212	-0.571248	8.03e-12	4.81e-10	TRUE	382
RECQL4	0.841182	0.0371728	0.259231	-1.09345	1.23e-11	7.12e-10	FALSE	382
RANGAP1	1.33236	0.036861	0.258393	-0.744402	1.42e-11	8.2e-10	TRUE	382
ARHGEF2	1.31668	0.00803698	0.110144	-0.895629	2.31e-11	1.3e-09	TRUE	382
TRABD	1.32004	0.0252139	0.20896	-0.58393	2.61e-11	1.46e-09	TRUE	382
TAF2	0.796643	0.0126324	0.145599	-0.648048	4.46e-11	2.42e-09	FALSE	382
RBM19	0.855461	0.0213664	0.191559	-0.677707	6.31e-11	3.35e-09	FALSE	382
SYNGR2	1.33324	0.0235445	0.201563	0.633752	1.08e-10	5.54e-09	FALSE	382
CASP3	1.73884	9.89e-05	0.00793998	-0.955069	1.11e-10	5.71e-09	TRUE	382
SPAG1	0.890622	0.0297919	0.229681	-1.1601	1.39e-10	7.04e-09	FALSE	382
CBX5	0.747123	0.0179994	0.178185	-0.655502	1.39e-10	7.06e-09	FALSE	382
PTCH1	1.49288	0.019794	0.183687	-0.509678	1.41e-10	7.09e-09	TRUE	382
NUP155	0.798557	0.0134605	0.15024	-0.753623	1.6e-10	7.96e-09	FALSE	382
NDRG1	1.36046	0.0143963	0.156398	0.462195	1.85e-10	9.08e-09	FALSE	382
SCARB2	1.49411	9.02e-06	0.00150956	-0.76399	2.14e-10	1.04e-08	TRUE	382
HOPX	3.4622	3.76e-06	0.000797542	1.76172	2.86e-10	1.35e-08	FALSE	382
SLIT1	0.315641	3.37e-05	0.00388786	-1.89279	2.94e-10	1.38e-08	FALSE	382
TPK1	1.17244	0.040433	0.273709	0.877573	3.01e-10	1.41e-08	FALSE	382
MAST2	0.825367	0.00598591	0.0924652	-0.886552	3.15e-10	1.47e-08	FALSE	382
PTPRD	0.661165	0.0157461	0.165301	2.23898	4e-10	1.83e-08	TRUE	382
GCH1	0.573721	0.00570746	0.0904801	-1.21964	4.23e-10	1.91e-08	FALSE	382
PLS1	0.767587	0.000759773	0.0270994	1.6534	4.6e-10	2.06e-08	TRUE	382
TNS3	2.21348	0.00100979	0.0327483	-0.790548	4.75e-10	2.12e-08	TRUE	382
COPZ1	0.809849	0.0477782	0.29731	-0.861811	4.88e-10	2.16e-08	FALSE	382
S100A4	1.91437	0.0106696	0.131437	1.11724	7.3e-10	3.15e-08	FALSE	382
CHN2	0.666434	0.00327701	0.0654013	1.33233	7.41e-10	3.19e-08	TRUE	382
SLC48A1	1.18127	0.000431793	0.0187992	-1.09169	7.6e-10	3.27e-08	TRUE	382
AHI1	0.583579	0.00741587	0.104987	0.644809	7.7e-10	3.3e-08	TRUE	382
RAG1	0.52983	0.0243285	0.204984	1.66587	8.14e-10	3.47e-08	TRUE	382
CHST2	0.569114	0.00156878	0.0431687	-1.79123	1e-09	4.14e-08	FALSE	382
SLC16A1	0.637896	0.000615422	0.0237087	-1.02599	1.36e-09	5.47e-08	FALSE	382
DSG2	0.539881	0.000153262	0.0103385	1.7314	1.47e-09	5.89e-08	TRUE	382
RND3	1.1654	0.0435517	0.283064	1.54365	1.71e-09	6.77e-08	FALSE	382
CTSS	1.69898	0.0116401	0.138403	1.23362	1.84e-09	7.21e-08	FALSE	382
CYTH4	2.01674	3.59e-07	0.000147026	-0.697818	2.36e-09	9.07e-08	TRUE	382
PLIN2	0.610074	0.0239576	0.203864	-0.90874	2.66e-09	1.02e-07	FALSE	382
POLDIP3	1.2067	0.0240227	0.203969	-0.652971	3.29e-09	1.23e-07	TRUE	382
TSGA10	0.932068	0.0296367	0.229001	1.0754	4.24e-09	1.55e-07	TRUE	382
TOR3A	0.760573	0.00119449	0.0365917	0.936526	4.32e-09	1.57e-07	TRUE	382
MAP3K12	0.853558	0.0300894	0.230715	-0.773827	6.29e-09	2.22e-07	FALSE	382
RAC2	1.62967	0.0180261	0.178201	-0.882163	6.79e-09	2.38e-07	TRUE	382
IGF2R	0.523409	8.06e-05	0.00686541	-1.25926	8.04e-09	2.76e-07	FALSE	382
ITGA4	1.54506	0.0425305	0.279881	-0.686048	8.14e-09	2.79e-07	TRUE	382
GYPC	1.6346	0.00155452	0.0430788	-0.558513	8.7e-09	2.94e-07	TRUE	382
PLCG1	0.528982	1.69e-08	1.43e-05	-0.67784	8.86e-09	2.99e-07	FALSE	382
RAB32	0.560904	4.04e-05	0.00431436	1.38977	1.02e-08	3.41e-07	TRUE	382
PROS1	1.11765	0.0359376	0.254758	1.31634	1.06e-08	3.53e-07	FALSE	382
NDST1	1.18012	0.0247201	0.206755	0.503076	1.09e-08	3.6e-07	FALSE	382
TALDO1	1.37196	0.0284174	0.22342	-0.701072	1.32e-08	4.32e-07	TRUE	382
BBC3	1.21809	0.0141787	0.154533	-1.56041	1.36e-08	4.43e-07	TRUE	382
SAMSN1	1.62881	0.0340515	0.247087	-0.831798	1.41e-08	4.55e-07	TRUE	382
NBEA	0.856242	0.018567	0.179507	1.9855	1.44e-08	4.66e-07	TRUE	382
UBR5	0.798756	0.0312611	0.235579	-0.509378	1.76e-08	5.6e-07	FALSE	382
UBASH3A	0.411522	4.28e-06	0.000856621	-0.969477	1.88e-08	5.93e-07	FALSE	382
RPAP3	0.844395	0.0306447	0.233124	-0.783391	1.97e-08	6.2e-07	FALSE	382
ATIC	0.695507	0.0195946	0.183032	-0.973592	2.02e-08	6.33e-07	FALSE	382
TRAPPC9	0.848472	0.02002	0.184833	-0.60729	2.13e-08	6.65e-07	FALSE	382
EXPH5	0.868297	0.038509	0.265222	1.77691	2.79e-08	8.48e-07	TRUE	382
LETMD1	0.860425	0.0428669	0.280704	-0.48693	3.15e-08	9.48e-07	FALSE	382
SYNM	1.18991	0.0460777	0.291291	1.34608	3.14e-08	9.48e-07	FALSE	382
LIMA1	0.855918	0.028603	0.224325	1.25746	3.27e-08	9.8e-07	TRUE	382
FZR1	1.1606	0.0308058	0.233656	-0.82825	3.29e-08	9.85e-07	TRUE	382
IGF2BP2	2.47151	0.000183945	0.0114632	-1.18949	3.7e-08	1.09e-06	TRUE	382
NPC2	1.46846	0.00967126	0.123445	0.626455	3.69e-08	1.09e-06	FALSE	382
TMPRSS3	1.35177	0.0326316	0.241385	-1.7539	3.99e-08	1.17e-06	TRUE	382
DENND3	1.67994	0.00200976	0.0494198	-1.19588	4.36e-08	1.27e-06	TRUE	382
RNF19A	1.22694	0.0120166	0.140799	-0.666441	4.4e-08	1.28e-06	TRUE	382
PGRMC1	0.779286	0.0221721	0.195187	-0.739651	6.26e-08	1.76e-06	FALSE	382
PPIF	1.48829	0.0101216	0.126746	-0.653222	7.23e-08	2.01e-06	TRUE	382
IL1RL1	1.12801	0.0450968	0.288243	1.41812	7.28e-08	2.02e-06	FALSE	382
MAP3K9	0.821026	0.00235226	0.0543346	1.61774	8.92e-08	2.42e-06	TRUE	382
OXCT1	0.4678	5.73e-09	6.07e-06	-0.885153	9.19e-08	2.48e-06	FALSE	382
APTX	0.854097	0.0425337	0.279881	0.473771	1.16e-07	3.09e-06	TRUE	382
RERE	1.61667	0.0020316	0.0496687	0.911002	1.16e-07	3.09e-06	FALSE	382
TES	1.87224	0.00926819	0.120051	-0.964993	1.2e-07	3.17e-06	TRUE	382
TMC6	1.4556	0.00520941	0.0862333	0.574535	1.23e-07	3.25e-06	FALSE	382
KLHL3	0.835046	0.0487869	0.300352	-0.867913	1.27e-07	3.35e-06	FALSE	382
ARMCX1	0.79071	0.0265643	0.21579	-0.8217	1.33e-07	3.52e-06	FALSE	382
HEXA	1.17093	0.0343505	0.248406	1.07663	1.37e-07	3.59e-06	FALSE	382
HS6ST1	1.26163	0.0456252	0.290076	0.767658	1.37e-07	3.59e-06	FALSE	382
NFKB1	1.31015	0.0456083	0.290076	-0.49146	1.38e-07	3.61e-06	TRUE	382
PDZD2	1.49077	3.69e-09	4.27e-06	-1.11533	1.5e-07	3.9e-06	TRUE	382
CD34	2.98591	9.71e-06	0.00156199	1.90842	1.58e-07	4.1e-06	FALSE	382
CNTLN	0.858803	0.00723002	0.103295	0.743922	1.63e-07	4.23e-06	TRUE	382
SH2D2A	0.708402	0.00203082	0.0496687	-0.897446	1.65e-07	4.27e-06	FALSE	382
EMID1	1.41768	0.0146292	0.157744	0.839432	1.75e-07	4.49e-06	FALSE	382
RAPGEF3	1.12862	0.0182275	0.178785	-0.697543	1.84e-07	4.71e-06	TRUE	382
CD247	0.615473	0.0014828	0.0415217	-0.604335	1.86e-07	4.74e-06	FALSE	382
ATP8B4	1.64153	0.00188124	0.047737	-0.866964	1.86e-07	4.75e-06	TRUE	382
LPXN	0.664082	0.0272041	0.219028	-0.950429	1.94e-07	4.93e-06	FALSE	382
ADCK2	0.827107	0.000254472	0.0136502	0.643952	1.97e-07	5e-06	TRUE	382
FKTN	0.830196	0.00861924	0.11498	0.909618	2.07e-07	5.23e-06	TRUE	382
NUCB1	1.56753	0.000155816	0.0103712	-0.662964	2.37e-07	5.9e-06	TRUE	382
CTSB	1.51515	0.0201708	0.185562	0.661205	2.47e-07	6.12e-06	FALSE	382
ARRB2	1.39423	0.00386591	0.0711249	-0.914719	2.53e-07	6.26e-06	TRUE	382
SH3BP1	1.20815	0.014916	0.1595	-0.900216	2.56e-07	6.3e-06	TRUE	382
SLC25A17	0.896843	0.0223526	0.196197	-0.745066	2.83e-07	6.89e-06	FALSE	382
TFPI	2.04111	0.000119614	0.00871274	-1.81449	3.24e-07	7.77e-06	TRUE	382
MGAT4B	1.68124	3.4e-07	0.000147013	-0.793356	3.5e-07	8.34e-06	TRUE	382
TGIF1	1.4145	0.0205396	0.187141	-0.759233	4.14e-07	9.69e-06	TRUE	382
GBP2	1.46905	0.0232566	0.200294	0.639285	4.31e-07	1e-05	FALSE	382
CCND3	0.615009	0.00115783	0.0356405	-0.751591	4.33e-07	1.01e-05	FALSE	382
ITK	0.528641	0.000760992	0.0270994	-0.709792	4.43e-07	1.03e-05	FALSE	382
PAM	1.62918	0.0109001	0.132268	1.29267	4.52e-07	1.05e-05	FALSE	382
KDM5B	1.5153	0.00526595	0.0866342	0.653111	5.02e-07	1.15e-05	FALSE	382
TSPAN32	1.48935	0.000823705	0.0286897	-1.23531	5.29e-07	1.2e-05	TRUE	382
ARAP3	1.20486	0.0148243	0.159039	1.35795	6.08e-07	1.36e-05	FALSE	382
SYNE2	0.499806	0.000133289	0.00941389	0.746375	6.37e-07	1.41e-05	TRUE	382
DGKZ	1.35602	0.0255001	0.210299	-0.718652	6.52e-07	1.44e-05	TRUE	382
XBP1	1.62513	0.0310489	0.234816	0.53464	6.55e-07	1.45e-05	FALSE	382
FZD6	0.480279	0.000431575	0.0187992	1.68617	7.76e-07	1.68e-05	TRUE	382
FAM46A	2.86273	5.33e-06	0.000982336	1.32508	7.97e-07	1.72e-05	FALSE	382
FNDC3B	2.05891	2.17e-08	1.72e-05	1.07698	8.3e-07	1.78e-05	FALSE	382
TMEM184B	1.21186	0.0370988	0.258894	-0.737932	8.35e-07	1.79e-05	TRUE	382
DLC1	1.25352	0.000211524	0.0123354	1.48743	9.21e-07	1.94e-05	FALSE	382
LRP4	0.722803	0.0401375	0.272774	1.45344	9.17e-07	1.94e-05	TRUE	382
CD74	2.38852	0.0087354	0.115659	1.28441	9.92e-07	2.08e-05	FALSE	382
UBP1	0.728279	0.0166345	0.171512	0.323858	1.01e-06	2.11e-05	TRUE	382
TROAP	0.824531	0.0431836	0.281824	-1.03243	1.08e-06	2.24e-05	FALSE	382
SERPING1	1.63164	7.32e-05	0.0063734	2.03485	1.11e-06	2.3e-05	FALSE	382
MCM6	0.661449	0.00778726	0.108314	-0.599121	1.2e-06	2.45e-05	FALSE	382
PFKM	0.684956	0.00437905	0.0773207	-0.587747	1.19e-06	2.45e-05	FALSE	382
TYROBP	1.96725	0.0181625	0.178577	1.18375	1.33e-06	2.69e-05	FALSE	382
ITGA5	1.62869	7.17e-05	0.0063734	-0.655439	1.35e-06	2.73e-05	TRUE	382
DSCC1	0.799477	0.0421698	0.279154	-0.869365	1.48e-06	2.96e-05	FALSE	382
ECT2	0.659557	0.000493161	0.0205869	-0.901494	1.5e-06	3e-05	FALSE	382
CYTH3	1.10332	0.0493625	0.302744	-0.690072	1.63e-06	3.24e-05	TRUE	382
PDS5B	0.679671	0.000498572	0.0207135	0.505914	1.79e-06	3.52e-05	TRUE	382
EIF5A	1.96074	0.041986	0.278994	-0.443307	2e-06	3.9e-05	TRUE	382
PHLPP1	1.49144	0.00369323	0.0696429	-0.636058	2.15e-06	4.15e-05	TRUE	382
CD2	0.454258	0.0047989	0.0815621	0.841202	2.21e-06	4.25e-05	TRUE	382
AEBP1	0.466991	0.000224985	0.0129626	1.57981	2.36e-06	4.51e-05	TRUE	382
FLOT1	0.70259	3.01e-05	0.00355146	-0.647962	2.53e-06	4.79e-05	FALSE	382
BST2	1.79567	0.00070069	0.0259705	-0.551573	2.55e-06	4.81e-05	TRUE	382
GAA	1.17953	0.0358584	0.254758	0.539078	2.62e-06	4.92e-05	FALSE	382
WDYHV1	0.834636	0.00450084	0.0788142	-0.712506	2.99e-06	5.55e-05	FALSE	382
RACGAP1	0.6476	0.00350978	0.0680181	-0.94328	3.27e-06	6e-05	FALSE	382
ZFP36L2	2.03043	0.00236894	0.0544113	-0.60678	3.51e-06	6.38e-05	TRUE	382
GFI1B	2.34887	2.1e-05	0.00285387	-2.12769	3.54e-06	6.43e-05	TRUE	382
ALDH4A1	1.15945	0.00659041	0.0979335	0.633227	3.64e-06	6.6e-05	FALSE	382
LY86	1.61313	0.00136865	0.0397253	1.4461	3.77e-06	6.81e-05	FALSE	382
FYB	0.56893	0.00406771	0.0735602	-0.702431	4.07e-06	7.27e-05	FALSE	382
YWHAB	0.710542	0.0173636	0.175055	-0.416258	4.34e-06	7.67e-05	FALSE	382
FAM65A	1.33743	0.000293021	0.0148038	-0.838612	4.67e-06	8.16e-05	TRUE	382
IFITM3	1.6693	0.00280269	0.0600854	1.2084	4.71e-06	8.23e-05	FALSE	382
DRAM1	1.40522	0.0010941	0.0344358	1.51182	4.92e-06	8.56e-05	FALSE	382
IGFBP7	5.8094	5.73e-10	1.21e-06	1.54201	4.94e-06	8.6e-05	FALSE	382
VIPR2	0.693013	0.00173328	0.0456861	-1.08726	5.41e-06	9.3e-05	FALSE	382
PRR5L	1.58073	0.000321531	0.0156016	1.19985	5.61e-06	9.59e-05	FALSE	382
RAPGEF2	1.59147	0.00739516	0.10481	-0.95534	5.68e-06	9.71e-05	TRUE	382
ARHGEF10	0.64582	0.00716291	0.102895	-0.734571	5.86e-06	9.96e-05	FALSE	382
DSTN	0.612116	0.0242849	0.204984	0.65349	5.92e-06	0.000100266	TRUE	382
SFI1	0.65316	0.00150676	0.0419156	0.679361	6.05e-06	0.000102305	TRUE	382
ZYX	1.73623	0.000595518	0.0232948	-0.644655	6.49e-06	0.000108649	TRUE	382
H2AFY	1.66861	0.00762886	0.107048	-0.532753	6.65e-06	0.000110779	TRUE	382
CD27	0.671657	0.0317142	0.237028	-0.631895	6.91e-06	0.000114606	FALSE	382
MICAL1	1.56535	0.0186066	0.179507	-0.428169	7.72e-06	0.000126649	TRUE	382
FXYD5	1.60489	0.00222648	0.0527199	-0.644823	7.78e-06	0.000127499	TRUE	382
ARHGEF12	1.20607	0.0301957	0.231113	0.996961	8.01e-06	0.000130541	FALSE	382
GATA2	2.27965	3.45e-06	0.000755148	-1.74844	8.64e-06	0.000140166	TRUE	382
PITPNC1	0.760521	0.000315199	0.0153974	-0.519923	9.62e-06	0.000154621	FALSE	382
NBEAL2	1.63381	0.014118	0.154533	-0.735507	1.04e-05	0.000165307	TRUE	382
GGA3	1.14894	0.0275995	0.220676	-0.650985	1.07e-05	0.00016961	TRUE	382
AMPD3	1.28791	0.0191949	0.181296	1.01435	1.11e-05	0.000175002	FALSE	382
RAE1	0.725858	0.00467356	0.0808366	-0.561069	1.25e-05	0.000194508	FALSE	382
LITAF	1.73518	0.00857143	0.114759	0.974992	1.36e-05	0.000209504	FALSE	382
IGJ	2.35996	0.00131743	0.0390406	-1.77138	1.37e-05	0.00021088	TRUE	382
LAT2	3.15023	2.11e-05	0.00285387	-1.2834	1.45e-05	0.000220074	TRUE	382
IGHM	1.92359	0.0232702	0.200294	0.813131	1.46e-05	0.000222017	FALSE	382
RABGAP1L	1.42207	0.00176477	0.0461637	0.445862	1.54e-05	0.000232478	FALSE	382
CDC45	0.748409	0.0131541	0.14839	-0.757583	1.57e-05	0.000236494	FALSE	382
CD3D	0.53754	0.0046317	0.0805511	0.961137	1.57e-05	0.000236673	TRUE	382
SIDT1	0.772131	0.005313	0.0870778	1.26683	1.57e-05	0.00023698	TRUE	382
MTUS1	0.810261	0.0396011	0.270526	1.24778	1.58e-05	0.000237645	TRUE	382
CCDC109B	0.56167	0.000239275	0.0133145	-0.495521	1.61e-05	0.000242073	FALSE	382
MORC4	0.797958	0.00659412	0.0979335	1.57532	1.64e-05	0.000245189	TRUE	382
SQSTM1	1.36053	0.000693193	0.0258433	-0.427785	1.72e-05	0.000255764	TRUE	382
TGFB1	2.48423	6.36e-05	0.0059016	-0.812034	1.72e-05	0.000255914	TRUE	382
CENPM	0.759489	0.0149147	0.1595	-0.815963	1.72e-05	0.000256347	FALSE	382
NDUFA6	0.735204	0.0325363	0.241385	-0.676958	1.75e-05	0.000259654	FALSE	382
ETS2	1.60266	0.0221418	0.195187	0.983805	1.77e-05	0.000261661	FALSE	382
TUBGCP5	0.88852	0.0160508	0.166983	0.407063	1.77e-05	0.000261826	TRUE	382
KCNN4	1.46794	0.00476688	0.0814044	-0.562082	1.81e-05	0.000266196	TRUE	382
TBCE	0.843433	0.0411056	0.275766	0.344344	1.81e-05	0.000266196	TRUE	382
LAPTM4A	1.55624	0.00325998	0.0652201	0.370447	1.84e-05	0.000270498	FALSE	382
CHMP2B	0.729663	0.010081	0.126395	0.484559	1.89e-05	0.000275693	TRUE	382
CEBPA	1.59337	0.000159767	0.0104645	0.991415	2.08e-05	0.000301242	FALSE	382
IDH1	1.4489	0.0269728	0.217718	0.576048	2.14e-05	0.000309061	FALSE	382
PLXNA1	0.748805	0.00074181	0.0267916	0.867974	2.18e-05	0.00031325	TRUE	382
UNC13B	0.850627	0.019018	0.18097	1.29628	2.21e-05	0.000317393	TRUE	382
TATDN2	0.840832	0.00271372	0.0592776	-0.479727	2.22e-05	0.000318104	FALSE	382
MFSD5	1.16147	0.0463658	0.29224	-0.716436	2.23e-05	0.000318815	TRUE	382
TCTN3	1.16643	0.0400166	0.27242	-0.855727	2.27e-05	0.000324212	TRUE	382
PARD3	0.514838	2.59e-06	0.000630461	1.57149	2.31e-05	0.00032963	TRUE	382
STK10	1.73215	0.00020333	0.012104	-0.622627	2.32e-05	0.000330193	TRUE	382
FPGS	1.1939	0.037974	0.262882	-0.452242	2.42e-05	0.000343215	TRUE	382
CSF2RB	2.03347	0.00034658	0.0163348	1.12001	2.52e-05	0.000355251	FALSE	382
TKTL1	0.827963	0.0489808	0.3014	-1.744	2.61e-05	0.000366837	FALSE	382
CD8A	0.452204	0.000879714	0.0299834	-0.949468	2.76e-05	0.000385343	FALSE	382
PLEK	2.13783	0.000200595	0.012104	0.982347	2.94e-05	0.00040723	FALSE	382
ACSL3	0.678613	0.000559299	0.0224302	-0.821727	3.03e-05	0.000418479	FALSE	382
STMN1	0.674588	0.00591729	0.0920749	-0.527344	3.23e-05	0.000441649	FALSE	382
HMGA1	1.36594	0.027549	0.220676	-0.814233	3.28e-05	0.000446645	TRUE	382
RUNX3	1.96536	0.00707701	0.102157	-0.602902	3.33e-05	0.000452353	TRUE	382
FLAD1	1.26618	0.0040257	0.0732659	0.342572	3.85e-05	0.000513186	FALSE	382
COX6C	0.686775	0.00238425	0.0544182	-0.556228	3.97e-05	0.000526408	FALSE	382
GATAD1	1.25437	0.0190613	0.180975	-0.427483	4.09e-05	0.000539404	TRUE	382
FAM120C	0.90246	0.012453	0.144448	0.63054	4.66e-05	0.000602615	TRUE	382
UBE2V2	0.792149	0.00951222	0.122522	0.604094	4.67e-05	0.000603758	TRUE	382
PHF17	0.798805	0.00563229	0.0897788	0.430484	5.03e-05	0.000643188	TRUE	382
FAM125B	0.819586	0.0312244	0.235579	-0.613789	5.19e-05	0.000660588	FALSE	382
PAX9	0.864364	0.00258159	0.057218	1.10457	5.21e-05	0.000663245	TRUE	382
TMBIM6	1.40104	0.0095601	0.122889	-0.444608	5.23e-05	0.000664999	TRUE	382
CCDC93	0.801112	0.0216062	0.192447	-0.378584	5.38e-05	0.00068201	FALSE	382
BCL7A	0.635402	0.000209195	0.0122557	0.619001	5.4e-05	0.000684493	TRUE	382
YEATS2	0.811492	0.0458578	0.290709	-0.354013	5.74e-05	0.000725395	FALSE	382
STEAP4	1.06136	0.0440739	0.284711	1.5925	5.86e-05	0.000737114	FALSE	382
KRT18	1.38308	0.00231617	0.0540217	1.01317	6.02e-05	0.000753405	FALSE	382
SUN1	0.690445	0.00237151	0.0544113	0.393891	6.03e-05	0.000754021	TRUE	382
USP25	0.777168	0.0172083	0.174082	0.253257	6.07e-05	0.000758766	TRUE	382
TAP2	1.24659	0.0430673	0.281281	-0.486003	6.15e-05	0.000767233	TRUE	382
UNKL	1.11662	0.00557949	0.0895924	-0.587063	6.42e-05	0.000795416	TRUE	382
PML	1.23474	0.00307966	0.0632499	-0.64816	6.43e-05	0.000795691	TRUE	382
GFPT1	0.829938	0.0472625	0.295402	0.440406	6.51e-05	0.000804012	TRUE	382
PANX1	0.851498	0.0171948	0.174082	-0.460869	6.74e-05	0.000828943	FALSE	382
GSTK1	1.30545	0.0126592	0.145775	-0.89683	7.47e-05	0.000911429	TRUE	382
IKZF1	1.44482	0.0366611	0.257641	-0.336987	7.72e-05	0.000939577	TRUE	382
HSDL2	0.84076	0.0250449	0.208296	0.492695	7.85e-05	0.000953259	TRUE	382
UBA7	1.493	0.00284431	0.0608749	0.376302	7.94e-05	0.000961282	FALSE	382
MEGF6	1.20476	0.00234621	0.0543346	1.33551	8.26e-05	0.000993924	FALSE	382
LCK	0.318835	7.12e-06	0.00125702	0.393605	8.31e-05	0.000997198	TRUE	382
WDR41	1.94804	0.00106489	0.0337606	0.524493	8.31e-05	0.000997217	FALSE	382
PDCD4	1.42105	0.0202798	0.186015	-0.413794	8.44e-05	0.00101004	TRUE	382
NCKAP1L	1.41734	0.00666962	0.0984867	-0.336313	8.77e-05	0.0010398	TRUE	382
NPRL3	1.4706	0.000240883	0.0133145	0.51537	9.42e-05	0.00110973	FALSE	382
CFD	1.4426	0.0268936	0.217355	1.75278	9.65e-05	0.00113195	FALSE	382
ENY2	0.724831	0.000906226	0.0306406	-0.502368	0.000100041	0.001168	FALSE	382
TXN2	1.17242	0.0457679	0.290488	-0.473972	0.00010005	0.001168	TRUE	382
AOAH	1.63924	0.00112261	0.035028	1.30358	0.000101907	0.00118807	FALSE	382
ARHGAP29	0.589352	0.0140492	0.154237	1.47172	0.000105154	0.00122262	TRUE	382
CACNG4	1.1683	0.0279352	0.22224	-2.00731	0.000105937	0.00123117	TRUE	382
INPP4A	0.691874	0.00156475	0.0431511	0.56029	0.000109365	0.00126419	TRUE	382
RRP1B	0.745583	0.0296496	0.229001	-0.390146	0.000110057	0.00127106	FALSE	382
USP12	1.23645	0.0131967	0.1486	0.332445	0.000112242	0.00128882	FALSE	382
E2F8	0.740403	0.00896944	0.117434	-0.611207	0.0001158	0.00132204	FALSE	382
PVRL2	1.21648	0.0167105	0.172017	-1.64425	0.000116286	0.00132584	TRUE	382
SLC25A32	0.691017	0.00874221	0.115659	-0.577235	0.000124712	0.00140886	FALSE	382
MREG	0.724034	0.0108746	0.132268	1.07317	0.000125858	0.00141933	TRUE	382
RIPK2	1.40754	0.00193889	0.0484093	0.898523	0.000133308	0.00148608	FALSE	382
PLD1	1.11744	0.0391358	0.268792	1.03152	0.000134412	0.00149623	FALSE	382
GCNT1	1.38679	0.000994913	0.0324316	0.881017	0.000152885	0.00167519	FALSE	382
CIT	0.789604	0.0164374	0.17017	-0.479181	0.000159355	0.00173873	FALSE	382
ERBB2IP	0.738581	0.0422407	0.279154	-0.388329	0.000159738	0.0017407	FALSE	382
PHKA2	0.880286	0.0309804	0.234662	-0.635396	0.000180361	0.00192887	FALSE	382
VWF	1.21318	0.000978092	0.0320476	1.46199	0.000180771	0.00193246	FALSE	382
SLC43A1	1.41826	7.72e-08	4.46e-05	-0.531809	0.000193149	0.00204116	TRUE	382
NUP160	0.815045	0.0193912	0.182096	-0.389305	0.000209133	0.00218637	FALSE	382
STOM	2.01514	0.0184134	0.179037	-0.999707	0.000210453	0.00219433	TRUE	382
RCC1	0.776881	0.0468663	0.293792	-0.575681	0.000212758	0.00221363	FALSE	382
MCOLN1	1.14272	0.00945665	0.121929	0.449085	0.000216173	0.00224414	FALSE	382
SLC1A5	1.35539	0.00661176	0.0980808	-0.282033	0.000216899	0.00225077	TRUE	382
MAN2A1	0.687225	0.00490125	0.082609	0.600268	0.000220268	0.00228207	TRUE	382
AKAP13	1.34227	0.0474132	0.295762	-0.471115	0.000243391	0.00249269	TRUE	382
TNK2	1.3063	0.00274116	0.0596366	-0.865923	0.000268773	0.00272246	TRUE	382
EVPL	1.21983	0.00804879	0.110144	-0.720056	0.000276588	0.0027896	TRUE	382
RASGRP1	0.260946	2.02e-06	0.000547392	-0.559385	0.000277151	0.0027942	FALSE	382
ZFHX3	1.39996	0.000709455	0.0261429	1.21697	0.000279382	0.00281559	FALSE	382
PHYH	0.861992	0.0407909	0.274766	0.658488	0.000282369	0.00284419	TRUE	382
SOD2	1.5448	0.0120116	0.140799	-0.353977	0.000294234	0.00294006	TRUE	382
CYB561	1.52765	0.000288114	0.01471	1.14738	0.000312085	0.00309809	FALSE	382
TMEM135	0.718989	0.00838976	0.113546	0.347979	0.000314896	0.00311763	TRUE	382
PLCB1	1.39585	0.00557209	0.0895924	1.5196	0.00033047	0.0032519	FALSE	382
GZMA	1.6186	0.0438863	0.284041	0.728792	0.000336254	0.00329878	FALSE	382
NF1	0.7744	0.0414314	0.277172	0.353815	0.000339894	0.00332566	TRUE	382
RIMS3	0.662476	0.0423805	0.279307	1.15472	0.000343365	0.00335582	TRUE	382
SIT1	0.489144	3.43e-09	4.27e-06	-0.889442	0.000344807	0.00336864	FALSE	382
DNMT3B	1.67094	0.0033187	0.0659229	-0.552357	0.000362135	0.00350878	TRUE	382
SERPINH1	1.25778	0.00371257	0.0696429	1.36537	0.000372508	0.00359447	FALSE	382
SQLE	0.569483	0.00765393	0.107282	-0.504753	0.000375875	0.00362021	FALSE	382
FYN	0.733768	0.00757416	0.106516	-0.307913	0.000377071	0.00362903	FALSE	382
PTPN6	0.683077	0.0123448	0.143717	-0.228417	0.000385894	0.0036947	FALSE	382
GGA1	1.32008	0.000243571	0.013347	-0.563113	0.000391066	0.00373593	TRUE	382
GSPT2	0.656447	0.00167552	0.0446583	1.83746	0.000401314	0.00382347	TRUE	382
GALNT6	0.369148	8.6e-06	0.00149717	-0.769328	0.000403297	0.00383718	FALSE	382
ARHGAP19	0.77192	0.00787419	0.109078	-0.716386	0.00041544	0.00393679	FALSE	382
PITRM1	0.810099	0.0315414	0.236704	-0.322903	0.000424741	0.00401609	FALSE	382
NINL	0.392331	1.14e-05	0.00175449	1.01797	0.000426915	0.00403076	TRUE	382
PALLD	0.465641	0.000230217	0.0130658	0.935467	0.000438386	0.00412552	TRUE	382
FLOT2	1.31267	0.00123998	0.0373552	-0.464842	0.000447395	0.00419504	TRUE	382
MSRA	1.31451	0.0172053	0.174082	-0.667142	0.000459565	0.00429359	TRUE	382
PLAC8	1.90983	0.00207842	0.0504255	-0.533869	0.000468593	0.00436532	TRUE	382
RRP12	1.18636	0.0125043	0.144746	-0.5693	0.000474707	0.00441274	TRUE	382
TMEM9B	1.19101	0.030397	0.232094	0.797158	0.000493706	0.00456638	FALSE	382
DGKG	1.1319	0.0182821	0.178785	-0.379166	0.000522233	0.00479084	TRUE	382
KLHDC3	1.27062	0.0444181	0.285918	-0.425141	0.000538296	0.0049138	TRUE	382
CCDC90A	0.688555	0.0111766	0.134726	-0.577337	0.000551015	0.00500343	FALSE	382
MYCN	2.69596	2.63e-06	0.000630461	0.470014	0.000589122	0.00530477	FALSE	382
ARRB1	1.66633	1.29e-06	0.000380662	-0.47063	0.000589415	0.00530555	TRUE	382
SH3BP4	1.38661	0.0014328	0.040659	1.40037	0.000594104	0.00533477	FALSE	382
ID2	2.19904	0.00617816	0.0945161	0.707681	0.000597703	0.00535965	FALSE	382
CD38	1.3424	0.0230373	0.199057	0.945352	0.000607975	0.0054442	FALSE	382
LPAR2	1.19276	0.019299	0.18174	-0.460319	0.000609898	0.00545954	TRUE	382
TIE1	1.53014	3.87e-05	0.00420438	1.61324	0.00061313	0.00548467	FALSE	382
SORBS1	1.11274	0.0411674	0.275889	-0.830011	0.000627357	0.00559839	TRUE	382
RPA1	0.692328	0.0121737	0.142006	-0.328364	0.00063183	0.00562666	FALSE	382
EPHB6	0.436186	0.000493903	0.0205869	-0.624943	0.000650717	0.00576311	FALSE	382
HDGFRP3	0.507163	0.000278223	0.0144961	-0.556153	0.000654569	0.00578602	FALSE	382
BCL11B	0.264054	2.49e-08	1.87e-05	0.43844	0.000669611	0.00588812	TRUE	382
ZDHHC14	1.1587	0.00257635	0.057218	0.59869	0.000672405	0.00590465	FALSE	382
FES	1.84677	1.51e-07	7.68e-05	1.001	0.00067306	0.0059084	FALSE	382
RPS6KC1	1.16752	0.0470648	0.294892	0.307931	0.000676999	0.00593895	FALSE	382
VAPB	0.783279	0.00181475	0.0467023	0.301524	0.00067943	0.00595624	TRUE	382
ELMO1	1.494	0.00507264	0.0846305	-0.442484	0.000680424	0.00596091	TRUE	382
CHD3	0.687914	0.000284479	0.0147016	-0.377326	0.000688387	0.00601641	FALSE	382
FLT3	1.77554	0.00318883	0.0648633	0.675257	0.00071841	0.0062403	FALSE	382
ENTPD6	0.747028	0.000915916	0.0307231	0.50741	0.000719539	0.00624647	TRUE	382
CSNK2B	0.820228	0.0397814	0.27123	-0.434329	0.000758383	0.0065289	FALSE	382
BTD	1.13623	0.015799	0.16543	-0.448712	0.000784712	0.00672424	TRUE	382
IRF5	1.88367	3.49e-09	4.27e-06	0.586858	0.00080107	0.00684543	FALSE	382
STAU2	0.65218	0.000891474	0.030303	1.06821	0.000813164	0.00692903	TRUE	382
KBTBD11	0.681821	0.0113207	0.135646	-0.489081	0.000853465	0.0072154	FALSE	382
ABI2	0.817676	0.00209554	0.0505514	0.805018	0.000927197	0.00772515	TRUE	382
SLC35C1	1.12813	0.0306602	0.233124	-0.446595	0.000943471	0.00783551	TRUE	382
JAM2	0.90791	0.0493791	0.302744	0.751519	0.000945538	0.00784511	TRUE	382
GRK5	0.629944	0.00519557	0.0862288	0.712224	0.00102046	0.0083463	TRUE	382
CROCC	0.843089	0.019482	0.182382	-0.432038	0.00108446	0.00879742	FALSE	382
MAP3K1	1.19061	0.0015793	0.0432706	-0.353112	0.00108782	0.00881088	TRUE	382
MEF2A	1.40187	0.020587	0.187212	0.525267	0.00108946	0.00882138	FALSE	382
HK1	0.784647	0.0359826	0.254769	-0.343151	0.0010964	0.00887199	FALSE	382
CDC6	0.748	0.0145358	0.157137	-0.615541	0.00111358	0.00898292	FALSE	382
NARG2	0.815185	0.0362258	0.255997	0.40026	0.00113511	0.00911117	TRUE	382
SUSD4	0.794029	0.00449728	0.0788142	1.57541	0.0011488	0.00920109	TRUE	382
CYBA	1.89208	0.000293628	0.0148038	-0.435268	0.00118564	0.00944641	TRUE	382
CARKD	0.49114	8.83e-05	0.00719841	0.390318	0.0012001	0.00954696	TRUE	382
IQGAP2	2.28312	0.00015007	0.0103126	-0.468733	0.00120133	0.00955373	TRUE	382
AKTIP	0.825869	0.0127835	0.146148	0.370889	0.00120597	0.00958184	TRUE	382
MAP2K6	0.831682	0.0137308	0.152188	0.470563	0.00120814	0.0095961	TRUE	382
CREBZF	0.798158	0.0349242	0.251487	0.361576	0.00122051	0.00967653	TRUE	382
COMT	1.6352	0.000535024	0.0217309	0.673879	0.00122259	0.00969004	FALSE	382
NUMA1	1.70677	0.00371414	0.0696429	-0.287605	0.00124738	0.00985336	TRUE	382
AURKB	0.77102	0.0411005	0.275766	-0.470157	0.00125025	0.0098713	FALSE	382
PISD	1.37841	4.53e-05	0.00467652	0.438096	0.00126117	0.00994101	FALSE	382
ABCD4	0.809791	0.00916506	0.119258	0.642739	0.00128322	0.0100872	TRUE	382
PAPD7	0.783544	0.019052	0.180975	-0.33693	0.00129115	0.0101372	FALSE	382
TAGLN2	1.71642	0.00723796	0.103295	-0.57885	0.00129779	0.0101769	TRUE	382
GLB1L2	0.832708	0.026409	0.214804	1.48643	0.00133526	0.0104391	TRUE	382
PIGC	1.15757	0.0499176	0.304568	0.354272	0.00134746	0.0105191	FALSE	382
NDFIP1	0.548966	0.00383449	0.0708544	0.439919	0.00135746	0.0105743	TRUE	382
ADARB1	0.710629	0.024689	0.20663	1.14545	0.00139922	0.0108572	TRUE	382
PTPN2	0.677756	0.00366591	0.0695907	-0.268219	0.00141432	0.0109514	FALSE	382
ASAP2	1.15122	0.0467708	0.293458	0.790829	0.00141919	0.0109792	FALSE	382
ALDH1A2	0.15031	0.000424623	0.0187439	1.6495	0.00145834	0.0112451	TRUE	382
RRM2	0.528463	0.00262646	0.0578686	-0.539414	0.00151704	0.0116286	FALSE	382
DOK3	1.17173	0.0453806	0.28933	-0.848289	0.00151879	0.0116383	TRUE	382
TCF12	0.712933	0.0195166	0.182437	-0.434304	0.0015337	0.0117387	FALSE	382
ERG	1.71733	0.00578893	0.0910826	-0.598204	0.00155807	0.01189	TRUE	382
CTBP2	1.74169	0.0112072	0.134922	0.723284	0.00161033	0.0122239	FALSE	382
EVL	0.737105	0.0486467	0.300071	0.661347	0.00165828	0.0124911	TRUE	382
SGCB	0.776688	0.00319405	0.0648658	0.788994	0.00166039	0.0125013	TRUE	382
S1PR4	1.37422	0.0023889	0.0544267	-0.512711	0.00166347	0.0125208	TRUE	382
IFITM1	1.73418	0.0210749	0.18974	1.08038	0.00167105	0.0125693	FALSE	382
KLHL22	1.14865	0.0296362	0.229001	-0.407218	0.00174743	0.0130352	TRUE	382
AJAP1	0.593127	0.000729133	0.0264842	1.44865	0.0017569	0.0130908	TRUE	382
NCSTN	1.12825	0.0316753	0.237028	0.29015	0.00177386	0.0132095	FALSE	382
NT5E	2.09243	0.000482436	0.0202416	-0.580972	0.00180246	0.013407	TRUE	382
KIF18B	0.65767	0.00092033	0.0307899	-0.500936	0.00184614	0.0137083	FALSE	382
ARHGAP12	0.736647	0.0109036	0.132268	0.610002	0.0018608	0.0138013	TRUE	382
LSP1	1.96077	0.000169866	0.0107438	0.610832	0.00193632	0.0142574	FALSE	382
LGALS9	1.34795	0.00517893	0.086065	-0.445864	0.00194934	0.0143388	TRUE	382
CD44	2.40646	0.000588529	0.0230925	0.793209	0.00196675	0.0144422	FALSE	382
CIB1	0.735898	0.00353418	0.0682585	-0.438197	0.0020444	0.0149386	FALSE	382
IL3RA	1.22418	0.018134	0.178573	0.722547	0.00208966	0.0152225	FALSE	382
AZIN1	0.710447	0.0191217	0.181144	-0.494857	0.00209493	0.0152535	FALSE	382
ERLIN1	1.35551	0.0182733	0.178785	0.425774	0.00210661	0.0153127	FALSE	382
NFATC2IP	0.77259	0.0197975	0.183687	-0.383391	0.00212049	0.0154093	FALSE	382
FOXO3	1.36292	0.00867558	0.115248	-0.449173	0.00213051	0.0154664	TRUE	382
ERMP1	1.35434	0.000159066	0.0104645	-0.405747	0.00214086	0.0155268	TRUE	382
SLC24A3	1.61911	0.000101178	0.00793998	1.05783	0.00215563	0.0156077	FALSE	382
GMPR	1.43055	0.0107306	0.131805	-0.447775	0.00218554	0.0157845	TRUE	382
LIMS1	1.59357	0.000286831	0.01471	0.375699	0.00225351	0.016199	FALSE	382
CXCR4	0.662817	0.0126087	0.145458	-0.36128	0.002273	0.0163295	FALSE	382
MBD2	0.617519	0.00040685	0.0182505	0.224734	0.0023053	0.0165157	TRUE	382
CD244	1.65454	0.00142063	0.0405853	-0.727668	0.00236397	0.0168799	TRUE	382
FZD3	1.18492	0.00134387	0.0394562	1.15749	0.00239081	0.0170292	FALSE	382
ARHGAP26	0.823499	0.0255449	0.210439	-0.336188	0.00243562	0.0172913	FALSE	382
FBXL12	0.660007	0.000281077	0.014585	0.413925	0.00243809	0.0173041	TRUE	382
GGA2	1.51397	0.00433121	0.0769032	0.539924	0.00243982	0.0173107	FALSE	382
SDPR	1.17334	0.000116524	0.00861261	1.43259	0.00253141	0.0178635	FALSE	382
SUN2	1.46215	3.39e-05	0.00388786	-0.371453	0.00254128	0.0179088	TRUE	382
HIRA	0.656565	0.00106368	0.0337606	-0.277509	0.00265913	0.0185723	FALSE	382
STAT2	1.26684	0.00347863	0.0678227	0.385207	0.002692	0.0187563	FALSE	382
AMD1	1.28085	0.0498533	0.304412	-0.507469	0.00291917	0.0201116	TRUE	382
PHF20L1	0.870794	0.0129909	0.147228	-0.315051	0.00306788	0.0209797	FALSE	382
ATP6V0D1	1.50693	0.00238223	0.0544182	0.393581	0.00306922	0.0209833	FALSE	382
POMT1	0.710442	0.00246891	0.0557501	-0.459899	0.00314627	0.0214195	FALSE	382
MPG	1.22223	0.0131538	0.14839	0.430918	0.00321205	0.0218328	FALSE	382
RFX5	0.722261	0.00185202	0.0472786	0.413742	0.00323435	0.0219671	TRUE	382
PNPLA6	1.34069	0.00609869	0.0936893	0.344982	0.00328976	0.0223142	FALSE	382
MCM10	0.7539	0.0118054	0.139482	-0.504703	0.00337638	0.0227822	FALSE	382
OBSL1	1.47251	0.0276344	0.220676	0.876022	0.0033773	0.0227825	FALSE	382
UNC119B	0.742294	0.00402839	0.0732659	-0.389864	0.00340248	0.0229165	FALSE	382
TMCC2	1.36584	0.0326085	0.241385	0.94941	0.00353886	0.0236993	FALSE	382
TNFRSF1A	1.31671	0.0283316	0.223316	0.497459	0.00368547	0.0245224	FALSE	382
QSOX1	1.21586	0.00574599	0.0906326	-0.426595	0.00381424	0.0252182	TRUE	382
JUP	2.71691	8.2e-07	0.000297733	0.61763	0.00388324	0.0256013	FALSE	382
FKBP4	1.39613	0.036347	0.256426	-0.339282	0.00388455	0.0256034	TRUE	382
GPR137	1.12231	0.0303752	0.232094	0.504752	0.00391229	0.0257355	FALSE	382
TLE4	1.70542	0.0392029	0.269107	-0.246334	0.00391683	0.0257506	TRUE	382
PHTF1	1.40514	0.00139967	0.0402578	0.231701	0.00420009	0.02728	FALSE	382
TIMELESS	0.77703	0.0359145	0.254758	-0.397508	0.00427264	0.0276956	FALSE	382
CDK9	1.28876	0.0254989	0.210299	-0.302314	0.00447299	0.0287493	TRUE	382
TOR1B	1.19099	0.0414554	0.277172	-0.257041	0.00462373	0.0295275	TRUE	382
SBNO2	1.3495	0.00472502	0.0811746	-0.295408	0.004805	0.0304222	TRUE	382
RAD54L	0.776267	0.0135404	0.15057	-0.333315	0.00482445	0.030523	FALSE	382
IFT88	0.797118	0.000445505	0.0190697	0.509236	0.004909	0.0308917	TRUE	382
RIC8B	0.811509	0.0324873	0.241385	0.270589	0.00496856	0.0312286	TRUE	382
TLR1	1.27531	0.0473778	0.295687	1.06169	0.00500319	0.0314004	FALSE	382
CPNE3	0.557527	0.000714661	0.0261801	0.430933	0.00506	0.031693	TRUE	382
PIK3CG	1.21403	0.0292783	0.227376	-0.364788	0.00508085	0.0317645	TRUE	382
GPSM2	1.23557	0.0424259	0.279461	-0.520454	0.00508967	0.0317805	TRUE	382
TRAPPC8	0.800644	0.018479	0.179468	0.275046	0.00508623	0.0317805	TRUE	382
TMED5	0.81388	0.0453628	0.28933	0.447415	0.00521917	0.0324567	TRUE	382
PCNA	0.720455	0.0428322	0.280704	-0.584126	0.0052404	0.0325653	FALSE	382
MAFG	1.15464	0.0366066	0.257593	-0.408755	0.00528099	0.0327703	TRUE	382
MBOAT7	1.57104	4.31e-06	0.000856621	-0.278165	0.00531177	0.0329218	TRUE	382
STAG3	0.732859	0.0112762	0.135368	-0.903143	0.00532362	0.0329873	FALSE	382
MERTK	1.14586	0.0147668	0.15869	0.933452	0.00539604	0.0333251	FALSE	382
AACS	0.634394	0.000417889	0.0185756	-0.336362	0.00541552	0.0334127	FALSE	382
KYNU	2.09165	0.000391496	0.0176558	1.06884	0.00542225	0.0334258	FALSE	382
NCF4	2.96402	0.000459501	0.0196028	-0.726186	0.00542341	0.0334258	TRUE	382
PPP2R5C	0.703552	0.0193876	0.182096	0.457648	0.00544221	0.0335294	TRUE	382
PRDX1	1.49144	0.00792684	0.109418	-0.388493	0.00545519	0.0335854	TRUE	382
GNPDA1	0.624942	2.77e-05	0.00342441	0.495125	0.00550654	0.0338452	TRUE	382
KLC2	0.782018	0.000130253	0.00930287	0.361193	0.00551203	0.0338709	TRUE	382
ABCD3	0.44552	2.85e-06	0.000646926	0.572698	0.00553682	0.0339828	TRUE	382
GMNN	0.573902	0.00105239	0.0336453	-0.584932	0.00556275	0.0341258	FALSE	382
POLM	0.813643	0.0319239	0.238174	0.760166	0.00569432	0.0347434	TRUE	382
KLHL11	0.89109	0.0234303	0.201127	0.388593	0.00570134	0.0347671	TRUE	382
TRDMT1	0.83004	0.00406597	0.0735602	0.367044	0.00583082	0.0353843	TRUE	382
FBXO34	1.2458	0.00594074	0.0920749	-0.400729	0.00586037	0.0355303	TRUE	382
CR2	0.34497	0.00267236	0.0586765	0.798622	0.00597681	0.0361009	TRUE	382
TPP1	1.81941	1.09e-05	0.00170638	0.432682	0.00598389	0.0361352	FALSE	382
ASF1B	0.705637	0.00522848	0.0864365	-0.462196	0.00601683	0.0362918	FALSE	382
ENO1	1.8733	0.0171367	0.174082	0.498516	0.00609085	0.0366698	FALSE	382
LBR	0.713245	0.00720212	0.10311	-0.386642	0.00613553	0.0368959	FALSE	382
PFKFB2	0.69833	0.0368901	0.258393	0.308328	0.00624288	0.0374544	TRUE	382
CD2AP	0.632218	0.000360849	0.0167931	0.337211	0.00639833	0.0382098	TRUE	382
MDK	1.49732	0.000439492	0.0190043	-1.14718	0.00643679	0.0383596	TRUE	382
ANKRD46	0.747915	0.0333433	0.245025	-0.395817	0.00662589	0.0393095	FALSE	382
ECHDC1	0.846425	0.0464774	0.292364	0.513103	0.00675812	0.0399435	TRUE	382
RAD51AP1	0.701995	0.0178862	0.177894	-0.440035	0.00677855	0.0400368	FALSE	382
RALGDS	1.35377	0.00296017	0.0619978	-0.426567	0.00682182	0.0402717	TRUE	382
RAD54B	0.8327	0.0169206	0.173198	-0.574029	0.00696558	0.0409545	FALSE	382
STAP1	1.84218	1.18e-06	0.000363527	0.287492	0.00698321	0.0410301	FALSE	382
HDAC5	1.2703	0.0154669	0.163314	-0.512723	0.00699574	0.0410664	TRUE	382
H2AFX	0.627131	0.00931296	0.120443	-0.385832	0.00708511	0.0414524	FALSE	382
ZFP161	0.845246	0.0109209	0.132353	-0.30636	0.00720033	0.0420304	FALSE	382
TST	1.76519	5.52e-07	0.000219339	0.722289	0.00732569	0.0425877	FALSE	382
CCNE2	0.744692	0.0205814	0.187212	-0.490822	0.00734423	0.0426764	FALSE	382
NCOR2	0.690357	0.0141976	0.154533	-0.439426	0.00737716	0.0428197	FALSE	382
RALGPS1	0.81784	0.0337058	0.246266	0.455152	0.00739351	0.0429049	TRUE	382
PHGDH	0.550779	0.000306201	0.0150881	-0.308952	0.00744327	0.043184	FALSE	382
ARL6IP5	1.53771	0.0105374	0.130563	0.503942	0.00746801	0.0432887	FALSE	382
CCND1	1.26671	0.0100335	0.126395	0.650312	0.00752517	0.0435615	FALSE	382
SPAG5	0.733232	0.00322825	0.0650454	-0.479563	0.0075517	0.0436369	FALSE	382
TOLLIP	1.1801	0.0223621	0.196197	0.219825	0.00759621	0.0438549	FALSE	382
CHEK1	0.822765	0.0359058	0.254758	-0.542677	0.00776575	0.0446048	FALSE	382
LANCL1	0.69477	0.00321358	0.0650355	0.375889	0.00796	0.045462	TRUE	382
ZMIZ1	2.04579	0.000102173	0.00796884	0.520283	0.00797558	0.045517	FALSE	382
ITGAE	0.568923	0.00324013	0.065177	0.821133	0.00805461	0.0458466	TRUE	382
DPYSL2	0.61366	0.0291453	0.227037	-0.316439	0.00816138	0.046332	FALSE	382
DECR1	0.765488	0.0129188	0.146934	0.407707	0.00819579	0.0464912	TRUE	382
TMEM14A	0.684023	0.00428182	0.0762392	0.6879	0.00834141	0.047209	TRUE	382
HADHA	1.33522	0.0461542	0.29134	0.193168	0.00840794	0.0475128	FALSE	382
B3GNT1	0.878667	0.0325723	0.241385	-0.496583	0.0085747	0.0482339	FALSE	382
WWP1	0.666522	0.00419249	0.0751698	-0.347967	0.0086583	0.048609	FALSE	382
ANKRD6	1.10386	0.0456345	0.290076	-0.677838	0.00866436	0.0486324	TRUE	382
ELN	1.24405	0.0183194	0.178818	1.23027	0.0087216	0.0489325	FALSE	382
ANAPC5	1.37643	0.0235	0.201453	-0.312015	0.00874097	0.0490123	TRUE	382
ZCCHC11	0.775233	0.00537264	0.0877383	-0.281527	0.0087415	0.0490123	FALSE	382
BAHD1	1.10472	0.0483667	0.299798	-0.429822	0.00885683	0.0495622	TRUE	382
RANBP3	1.2176	0.02804	0.22224	-0.249635	0.00886664	0.0495857	TRUE	382
VAT1	0.510488	5.89e-05	0.00567216	-0.379711	0.00893269	0.0498681	FALSE	382
STAT1	1.89139	0.00655138	0.0977556	0.315798	0.00903007	0.0503032	FALSE	382
TYMS	0.629843	0.00645421	0.0970335	-0.458564	0.0092225	0.0511439	FALSE	382
CHST11	1.55744	0.0249134	0.207824	-0.525305	0.00933705	0.0516352	TRUE	382
TXNIP	2.29996	0.00173966	0.0456861	-0.413556	0.00942264	0.0520431	TRUE	382
ALDOC	0.781079	0.0420476	0.278994	-0.515644	0.00944408	0.052143	FALSE	382
IMMT	0.788941	0.0253417	0.209745	-0.247599	0.009445	0.052143	FALSE	382
ASL	1.24614	0.00275845	0.0596576	0.267011	0.00968076	0.0531835	FALSE	382
HIC2	1.18759	0.0307403	0.23348	-0.371399	0.0097043	0.0532789	TRUE	382
TBX21	1.26211	0.0384129	0.264828	0.864856	0.00970373	0.0532789	FALSE	382
PCNT	0.790115	0.0147819	0.158719	-0.216878	0.00984824	0.0540004	FALSE	382
ARL2BP	0.809279	0.0220931	0.194913	-0.246281	0.00986016	0.0540543	FALSE	382
NGFRAP1	0.414991	0.000356459	0.0166605	0.634164	0.00986348	0.054061	TRUE	382
CDK1	0.645847	0.00244423	0.0553896	-0.497464	0.00990632	0.0542328	FALSE	382
PAWR	0.605237	0.0290233	0.226445	1.03727	0.00992999	0.0543335	TRUE	382
RXRB	1.26417	0.00199124	0.0492503	-0.313637	0.00997056	0.0544864	TRUE	382
PON1	0.747168	0.027405	0.220089	1.16761	0.0101914	0.0555408	TRUE	382
ATP5G3	0.716384	0.00812217	0.110554	-0.320947	0.010303	0.0560542	FALSE	382
HSPA14	0.699522	0.00047116	0.020033	-0.299906	0.0105046	0.0569715	FALSE	382
AGFG1	0.798261	0.0370182	0.25885	0.53351	0.0106534	0.0576713	TRUE	382
CACNB3	0.754082	0.0134948	0.150359	-0.694029	0.0109635	0.058998	FALSE	382
TRIM37	0.739696	0.0105738	0.130637	-0.254618	0.0113349	0.0606482	FALSE	382
INPPL1	1.25122	0.00138617	0.0400509	0.716446	0.0113636	0.0607766	FALSE	382
ANPEP	1.31407	0.0171663	0.174082	0.834735	0.0114948	0.0613989	FALSE	382
SALL2	0.764009	7.98e-05	0.00685731	-0.410084	0.011716	0.0623393	FALSE	382
BCR	1.31953	0.045157	0.288483	-0.366952	0.0119112	0.0631439	TRUE	382
SLC33A1	0.690282	0.00391483	0.071817	0.397912	0.0120317	0.0636078	TRUE	382
DUT	0.717656	0.00560634	0.089765	-0.395893	0.012065	0.0637502	FALSE	382
ABCA2	1.47618	1.15e-05	0.00175449	-0.45978	0.0121314	0.0639833	TRUE	382
FAM48A	0.820784	0.0259054	0.212201	0.227202	0.012281	0.0645095	TRUE	382
EFHC2	1.25348	0.000298252	0.0149171	1.29765	0.0122939	0.0645509	FALSE	382
RASSF2	1.59992	0.0116889	0.138444	-0.295804	0.0123387	0.0646842	TRUE	382
PNMA2	0.72574	0.0319142	0.238174	1.23947	0.012444	0.0651642	TRUE	382
RUFY3	0.541529	0.00315685	0.0643343	0.344627	0.0124851	0.0652504	TRUE	382
XYLT1	1.94419	9.29e-05	0.00752086	-0.460027	0.0124848	0.0652504	TRUE	382
RRM1	0.6348	0.00255734	0.0569377	-0.379161	0.0125016	0.0653101	FALSE	382
TPBG	1.43907	0.0136017	0.15102	1.1243	0.0125717	0.0655839	FALSE	382
KRT7	0.911732	0.0182631	0.178785	0.896086	0.0126244	0.0657895	TRUE	382
FOXM1	0.658425	0.00441251	0.0776957	-0.350419	0.0126511	0.0658652	FALSE	382
PMM1	0.687177	8.67e-05	0.00710833	-0.409681	0.0127002	0.0660387	FALSE	382
EXO1	0.858315	0.047255	0.295402	-0.448777	0.0128898	0.0668521	FALSE	382
GPC3	0.809274	0.0393062	0.269525	1.18701	0.0129429	0.0670336	TRUE	382
PAFAH1B2	1.11437	0.0192112	0.181315	0.213973	0.0129801	0.0671723	FALSE	382
MADD	1.28565	2.57e-05	0.0032703	-0.317921	0.0131359	0.0678023	TRUE	382
GTPBP8	0.787057	0.00298753	0.062263	0.285823	0.0131588	0.0678936	TRUE	382
PATZ1	1.28501	0.0497865	0.30415	-0.314669	0.0131751	0.0679372	TRUE	382
ARL3	0.668272	2.1e-05	0.00285387	0.610102	0.0132562	0.0682736	TRUE	382
PRKRA	0.788323	0.0484196	0.299807	0.443116	0.0132872	0.0684058	TRUE	382
DOK1	1.42746	9.49e-06	0.00156199	-0.334677	0.0134381	0.0690452	TRUE	382
ACAT1	0.661737	0.0047626	0.0814044	0.295664	0.013575	0.0695555	TRUE	382
IFNGR2	1.188	0.0464356	0.292245	-0.489783	0.0136886	0.0699713	TRUE	382
DNAJC9	0.697051	0.00866455	0.115222	-0.34957	0.0137567	0.0701817	FALSE	382
PTGS1	1.87991	1.2e-06	0.000363527	0.727495	0.013912	0.0708194	FALSE	382
JAK3	1.18487	0.0192484	0.181397	-0.396316	0.0141144	0.0715821	TRUE	382
RPS6KA5	1.17572	0.0445878	0.286575	-0.396635	0.0141138	0.0715821	TRUE	382
WASF2	1.23885	0.0391326	0.268792	-0.342037	0.0144628	0.0730197	TRUE	382
RSAD2	1.46567	0.043317	0.28226	-0.676048	0.0145261	0.0732535	TRUE	382
SLC4A8	0.732428	0.00435405	0.0772008	0.918258	0.0146073	0.0735194	TRUE	382
H2AFV	0.659559	0.00550536	0.0893866	-0.413531	0.0146868	0.0738481	FALSE	382
TRAT1	0.494617	0.00207641	0.0504255	-0.357861	0.0148508	0.0744988	FALSE	382
GALNT12	0.836332	0.0029466	0.0618154	-0.454738	0.0153339	0.0764039	FALSE	382
EPS15	1.27043	0.0138942	0.152976	-0.241521	0.0154098	0.0766935	TRUE	382
XPO6	0.853626	0.0306114	0.233124	-0.2582	0.0157661	0.0782406	FALSE	382
NEK2	0.764877	0.0243535	0.205037	-0.461342	0.0158023	0.0783905	FALSE	382
ME2	0.737091	0.0425984	0.280017	0.273584	0.0162428	0.0800534	TRUE	382
SNX5	1.24864	0.0225002	0.197136	-0.305097	0.0165537	0.0812915	TRUE	382
ITPR3	0.558529	0.000107164	0.00830719	-0.310641	0.0166319	0.081567	FALSE	382
IFT20	0.795964	0.0213277	0.191347	0.259412	0.016639	0.081571	TRUE	382
NCAPD3	0.74242	0.00135089	0.03948	-0.248641	0.0166754	0.0816877	FALSE	382
EPHA3	1.4741	0.00251793	0.0562492	1.20112	0.0168	0.0822359	FALSE	382
RCN1	0.673648	0.0257036	0.211365	0.242785	0.0168363	0.0823253	TRUE	382
RAD23A	1.33916	0.0129597	0.147228	-0.30812	0.0168857	0.0824835	TRUE	382
SLC26A6	0.858262	0.0311787	0.235517	0.565938	0.0171822	0.0835531	TRUE	382
CAPN3	1.3451	0.0246374	0.20647	-0.423859	0.0172522	0.0838306	TRUE	382
PAN2	0.732391	0.000542877	0.0219098	0.27218	0.0173014	0.0839749	TRUE	382
LBH	0.622929	0.00356644	0.0682585	-0.339541	0.01747	0.0844879	FALSE	382
RFK	0.840069	0.0450225	0.287992	0.452811	0.0175389	0.0846988	TRUE	382
AQR	0.879622	0.0350992	0.252145	-0.266841	0.0175459	0.084717	FALSE	382
ZMYND8	1.63755	0.000749678	0.0269048	-0.289155	0.0176158	0.0849275	TRUE	382
PTBP1	1.77143	0.0157212	0.165177	-0.273053	0.0176256	0.084959	TRUE	382
POLR2K	0.782478	0.0259904	0.212421	-0.651938	0.017746	0.0854118	FALSE	382
NSMCE4A	0.699558	0.000933173	0.0310561	-0.332237	0.0178195	0.0856489	FALSE	382
VRK2	1.40716	0.000384463	0.017456	0.266637	0.01799	0.0863132	FALSE	382
BAX	1.32097	0.0049308	0.082917	-0.478852	0.018154	0.0868583	TRUE	382
ADRBK1	2.01254	0.00110605	0.0346502	-0.212463	0.0182813	0.0873705	TRUE	382
ADAMTS3	1.19732	0.0210889	0.18974	-0.71791	0.0188432	0.0896403	TRUE	382
PTGER2	1.74494	0.000585401	0.0230409	-0.724235	0.0189096	0.0898422	TRUE	382
NKRF	0.896982	0.0150112	0.159748	-0.387139	0.0189794	0.0900252	FALSE	382
TMX4	1.53399	0.0218084	0.193206	0.245606	0.0190452	0.0902709	FALSE	382
ARFGAP3	0.837399	0.0458714	0.290709	-0.303599	0.0190545	0.0902822	FALSE	382
CKS1B	0.691495	0.0108838	0.132268	-0.342914	0.0193077	0.0912146	FALSE	382
ACAD8	0.702355	0.00129673	0.038698	0.240725	0.0193208	0.0912596	TRUE	382
EGFL7	1.43125	0.0002283	0.0130152	-0.485874	0.0194945	0.0918954	TRUE	382
TCF3	1.28871	0.0396978	0.271041	-0.361132	0.0198193	0.0930538	TRUE	382
PRF1	2.0114	0.000991988	0.0324194	0.889194	0.0199249	0.0934139	FALSE	382
ZER1	1.18307	0.0340496	0.247087	-0.383073	0.0199235	0.0934139	TRUE	382
MYL6B	0.73687	0.0361188	0.255525	-0.612904	0.0201869	0.0944745	FALSE	382
POLL	1.2048	0.0127042	0.146029	0.701164	0.020397	0.0952476	FALSE	382
DDIT4	0.567961	0.0242513	0.204984	-0.639358	0.0207153	0.096487	FALSE	382
ATP6V0A1	1.19584	0.0164602	0.170267	0.622917	0.0208562	0.0970064	FALSE	382
FAM82B	0.834848	0.020206	0.18574	0.373894	0.0209516	0.0973977	TRUE	382
PINK1	1.17748	0.012728	0.146075	-0.421479	0.0212504	0.0985388	TRUE	382
ENDOG	0.815423	0.0440291	0.284566	-0.682331	0.0213327	0.0988849	FALSE	382
CSF3R	1.60066	0.011836	0.139525	1.03677	0.0216014	0.0998977	FALSE	382
AGA	0.750125	0.0275741	0.220676	0.382483	0.0216185	0.0999591	TRUE	382
DHFR	0.774639	0.0203086	0.186079	-0.349585	0.0222846	0.102326	FALSE	382
HKDC1	0.77387	0.0180579	0.178372	-1.18257	0.0227271	0.103837	FALSE	382
RBL1	0.894618	0.0219892	0.194266	-0.332289	0.0227302	0.103837	FALSE	382
SATB1	0.704467	0.0186383	0.179507	0.242102	0.0228538	0.104365	TRUE	382
FUBP1	0.710417	0.0251373	0.208488	0.217829	0.0235732	0.106839	TRUE	382
SV2B	1.22493	0.00749355	0.105851	1.05376	0.0236374	0.107093	FALSE	382
TAB2	1.40761	0.00839557	0.113546	0.218351	0.0237641	0.107554	FALSE	382
FTSJ1	0.681619	0.000132257	0.00939322	-0.31412	0.0239838	0.108264	FALSE	382
TM9SF1	1.18869	0.0237164	0.202761	-0.257807	0.02413	0.108715	TRUE	382
PCNXL2	0.703834	0.00219864	0.0524414	0.801082	0.0243121	0.10928	TRUE	382
GSN	2.39356	0.000526195	0.0215791	0.537377	0.0243412	0.109362	FALSE	382
KIF15	0.556847	0.000293495	0.0148038	-0.355677	0.0243588	0.109422	FALSE	382
PBK	0.56706	0.00091472	0.0307231	-0.57652	0.0246308	0.11051	FALSE	382
ANTXR1	0.909065	0.0365608	0.257506	0.724358	0.0250304	0.111779	TRUE	382
RFC5	0.739682	0.0266572	0.215993	0.205508	0.0254015	0.113069	TRUE	382
WIPI1	1.26567	0.0182662	0.178785	-0.481985	0.0259492	0.11493	TRUE	382
NRBP1	1.38236	0.000778575	0.0274183	-0.21789	0.0259859	0.115053	TRUE	382
VPS37B	1.33274	0.0293816	0.227761	-0.372403	0.026081	0.115376	TRUE	382
TMEM70	0.727349	0.0189615	0.180703	0.266144	0.026134	0.115551	TRUE	382
DUSP3	1.20314	0.0465207	0.292491	0.720804	0.0261911	0.115704	FALSE	382
PAXIP1	0.655244	0.0019558	0.048578	-0.197484	0.0264958	0.116687	FALSE	382
DEK	0.656877	0.00120079	0.0366083	-0.284875	0.0265914	0.116993	FALSE	382
GALC	1.7095	0.00409989	0.0739318	-0.385951	0.026884	0.118019	TRUE	382
TULP3	0.900009	0.0327678	0.241774	0.494677	0.0273661	0.119769	TRUE	382
ILF2	0.725172	0.0201526	0.185562	-0.252721	0.0276441	0.120518	FALSE	382
IRF7	1.64201	0.00371329	0.0696429	-0.448686	0.0276582	0.120545	TRUE	382
CENPN	0.777494	0.046142	0.29134	-0.41341	0.0280017	0.121708	FALSE	382
CORO2A	0.887188	0.0229554	0.198981	0.362492	0.0280017	0.121708	TRUE	382
NDC80	0.716871	0.0197831	0.183687	-0.403837	0.0281453	0.122127	FALSE	382
IL15RA	1.12237	0.0448202	0.28761	0.545131	0.028273	0.122598	FALSE	382
PCSK5	0.804496	0.00395822	0.0721964	1.12539	0.0285494	0.123507	TRUE	382
SIVA1	0.5841	0.000219533	0.0127439	-0.447349	0.0287667	0.124322	FALSE	382
KIF11	0.524314	0.000341968	0.0162825	-0.441473	0.0289287	0.124898	FALSE	382
WRB	0.842716	0.0283515	0.223316	0.312773	0.0289702	0.125035	TRUE	382
ENO2	0.263899	4.91e-10	1.21e-06	-0.773051	0.0290322	0.125198	FALSE	382
LY6E	1.44192	0.00182116	0.0467724	-0.4066	0.0290711	0.125345	TRUE	382
RFWD3	0.766243	0.0355393	0.253969	-0.231372	0.0297509	0.127553	FALSE	382
TRAF3IP3	0.693573	0.0400283	0.27242	-0.201691	0.0304537	0.129902	FALSE	382
CNNM3	1.22447	0.0423075	0.279154	-0.28116	0.0310707	0.131965	TRUE	382
DUSP10	1.92068	0.000257415	0.013706	-0.462171	0.0311761	0.132282	TRUE	382
ATXN3	0.886556	0.0284153	0.22342	0.309506	0.0312753	0.132595	TRUE	382
RDX	1.40882	0.0190504	0.180975	0.408417	0.0315417	0.133396	FALSE	382
EED	0.747089	0.00895866	0.117416	-0.25466	0.0319128	0.134372	FALSE	382
CISH	1.43311	0.00772337	0.107661	0.402147	0.0321155	0.135006	FALSE	382
MKI67	0.695276	0.0223125	0.196033	-0.336454	0.0323551	0.135705	FALSE	382
TPX2	0.630319	0.00355746	0.0682585	-0.426288	0.0323882	0.135822	FALSE	382
SEC61A2	0.823234	0.0315478	0.236704	0.275441	0.0325941	0.136398	TRUE	382
KLHDC4	0.812124	0.00964065	0.123265	-0.249557	0.0327142	0.136745	FALSE	382
TMED9	1.30113	0.00014843	0.0103114	-0.197081	0.0327578	0.136906	TRUE	382
TMEM115	1.12403	0.0419437	0.278994	0.309972	0.0335766	0.139815	FALSE	382
NEAT1	1.44293	0.00674645	0.0991533	-0.534957	0.0339329	0.141019	TRUE	382
EPHX2	0.635557	0.0188031	0.179992	-0.670053	0.034001	0.141205	FALSE	382
TNFAIP3	0.642647	0.00754182	0.106296	-0.397075	0.0342148	0.141849	FALSE	382
NAA16	0.71794	0.0133909	0.149726	-0.241277	0.0343148	0.142149	FALSE	382
HPGDS	2.85368	0.00033719	0.0161154	0.567219	0.0345361	0.14286	FALSE	382
AQP3	0.296511	1.43e-05	0.00214062	0.899941	0.0346934	0.143419	TRUE	382
XPNPEP2	1.21136	0.0101667	0.127089	0.686211	0.0347812	0.143645	FALSE	382
UQCC	0.870104	0.0099129	0.125521	-0.191086	0.0347946	0.143659	FALSE	382
SUV39H1	0.867427	0.0104003	0.129373	-0.219133	0.0350805	0.14465	FALSE	382
LRRC49	0.936228	0.0484389	0.299807	0.743056	0.0355431	0.146138	TRUE	382
VPS45	0.752372	0.0181491	0.178577	0.235017	0.0357726	0.146848	TRUE	382
ATF6	1.20215	0.00486194	0.0822054	0.411333	0.0357936	0.146888	FALSE	382
B4GALT3	1.11395	0.0479329	0.297981	0.303815	0.03589	0.147143	FALSE	382
CHFR	0.661084	0.0247543	0.206904	0.180073	0.0361636	0.148101	TRUE	382
ECD	0.864696	0.0288939	0.22577	-0.198139	0.0362677	0.148386	FALSE	382
KLF3	1.33591	0.00386135	0.0711249	0.273792	0.0366526	0.149795	FALSE	382
GNG4	0.818039	0.0443695	0.285865	-0.810335	0.0366785	0.149877	FALSE	382
SLMO2	0.833739	0.0206614	0.187568	-0.279662	0.0370912	0.151324	FALSE	382
NUP205	0.814118	0.0225924	0.197672	-0.265905	0.0376121	0.15305	FALSE	382
UBE2C	0.593403	0.000515539	0.0212794	-0.490092	0.0376325	0.153073	FALSE	382
CSNK1G3	1.55244	0.000268357	0.0141561	0.268634	0.0379826	0.154187	FALSE	382
AKAP8L	1.3323	0.0132311	0.148856	0.224135	0.0380991	0.154577	FALSE	382
CFLAR	1.35277	0.0100777	0.126395	-0.219959	0.0382113	0.154966	TRUE	382
UFSP2	0.803017	0.0123057	0.143394	0.323785	0.038862	0.157112	TRUE	382
SESN1	2.11029	6.01e-07	0.000231545	0.223885	0.0391842	0.158093	FALSE	382
DLG1	0.72994	0.00854309	0.114566	0.18071	0.0393908	0.158655	TRUE	382
R3HDM1	0.628832	2.18e-05	0.00292207	0.170052	0.0399379	0.160201	TRUE	382
GTF2F1	1.41717	0.00387221	0.0711379	-0.345998	0.0400673	0.160555	TRUE	382
TMPO	0.681446	0.00429254	0.0763232	-0.271555	0.0401505	0.160789	FALSE	382
CSTB	0.667128	0.00133587	0.0394034	0.429274	0.040234	0.160972	TRUE	382
UBAP2L	0.782185	0.0159076	0.166174	-0.193431	0.0404103	0.161299	FALSE	382
LPCAT3	0.854867	0.00549122	0.0892709	-0.210505	0.0404785	0.161402	FALSE	382
PIM1	1.71855	0.0016994	0.0451978	-0.28664	0.0407061	0.162075	TRUE	382
BCL2L1	1.57277	0.00275145	0.0596576	-0.356603	0.0407171	0.162079	TRUE	382
MPDU1	1.28913	0.0114691	0.13678	-0.225993	0.0407801	0.16228	TRUE	382
ABHD4	1.29717	8.38e-05	0.00700475	-0.571961	0.0410954	0.163183	TRUE	382
PIK3R3	0.434388	8.79e-06	0.00150014	0.457552	0.0411845	0.163425	TRUE	382
CDC25A	0.778203	0.0414896	0.277172	-0.216607	0.0412395	0.163554	FALSE	382
YWHAQ	0.75222	0.0456129	0.290076	0.28226	0.0413736	0.163961	TRUE	382
GRAP2	0.674291	0.00457056	0.0797058	-0.252941	0.0415803	0.164503	FALSE	382
RPS6KA4	1.15891	0.0174511	0.17538	-0.293003	0.0418213	0.165254	TRUE	382
BARD1	0.56503	0.000151156	0.0103314	-0.347983	0.0423412	0.16657	FALSE	382
MRPL11	0.831679	0.0209059	0.188709	-0.26285	0.0423507	0.166582	FALSE	382
GALNT1	2.04014	0.000149437	0.0103126	-0.275115	0.0425252	0.167167	TRUE	382
IGFBP2	0.467521	0.00566377	0.0901171	1.05177	0.0427322	0.167726	TRUE	382
YTHDC2	0.747426	0.0465511	0.292538	0.287912	0.0439772	0.171339	TRUE	382
UAP1	0.609744	5.66e-05	0.00549393	0.318094	0.0442777	0.172259	TRUE	382
MN1	1.44864	0.0255079	0.210299	-0.727611	0.0452826	0.175198	TRUE	382
BIRC7	1.76905	0.000119932	0.00871274	0.933424	0.0454264	0.17561	FALSE	382
PPAT	0.823991	0.0427911	0.280704	-0.251063	0.0456803	0.176268	FALSE	382
ZSCAN12	1.10934	0.045194	0.288574	0.253851	0.0458668	0.176705	FALSE	382
GHITM	0.851797	0.0339111	0.247055	-0.216408	0.046304	0.177939	FALSE	382
NPDC1	1.52421	0.0078455	0.108886	1.02329	0.0463543	0.178053	FALSE	382
H2AFY2	0.822453	0.0173395	0.17495	0.862176	0.0470482	0.180074	TRUE	382
CDK5RAP3	0.496348	2.06e-05	0.00285387	0.306094	0.0473963	0.180981	TRUE	382
HPCAL1	1.62795	5.6e-05	0.00549393	0.233162	0.0477221	0.181983	FALSE	382
BUB1B	0.507494	0.000136164	0.0095638	-0.434648	0.0481701	0.183185	FALSE	382
DPEP2	1.3645	0.0100814	0.126395	0.993069	0.048172	0.183185	FALSE	382
FXYD2	0.295906	3.02e-05	0.00355146	0.637075	0.0487938	0.184924	TRUE	382
MDFIC	1.71345	0.0127723	0.146148	0.276252	0.0489124	0.185266	FALSE	382
EVI2A	0.66744	0.0167834	0.172348	-0.302545	0.0489723	0.185463	FALSE	382
RHOG	1.21512	0.0145331	0.157137	-0.368523	0.0489788	0.185463	TRUE	382
ACO1	0.841053	0.00503316	0.0841928	0.225103	0.0491227	0.185844	TRUE	382
PDZD8	1.95115	0.000301814	0.0149881	0.181528	0.049609	0.187246	FALSE	382
BOLA1	0.86387	0.0471734	0.295136	-0.47522	0.0497328	0.187577	FALSE	382
ROGDI	1.45025	6.19e-05	0.00578494	0.624383	0.0497553	0.187616	FALSE	382
